# Supplementary material for: Tracking the Elusive Function of Bacillus subtilis Hfq
Source: PLoS One. 2015 Apr 27;10(4):e0124977. doi: 10.1371/journal.pone.0124977 (PMC4410918; doi:10.1371/journal.pone.0124977)
Supplement: S1 Table — (XLSX) [file pone.0124977.s010.xlsx]

## Sheet: Legend
SupplementaryData S2	Transcriptional analysis of Bacillus subtilis hfq deleted strain.
Sheet number
#1	Expression values and statistical analysis of wild-type and hfq deleted strains in exponential phase.
#2	Expression values and statistical analysis of wild-type and hfq deleted strains in stationary phase.
#3	Differentially expressed transcription units in hfq deleted strain versus wild-type strain in stationary phase (adj.pvalue <0.05).
Columns legends
Name	Gene name as reported in Genbank AL009126.3; identified transcribed regions named S1 to S1583 according to P. Nicolas et al (Science 2012 Mar 2;335(6072):1103-6).
Name2	Synonyms
Locus_tag	BSU accession number according to the Genolist database; 'new_startV3_endV3' specified newly identified transcribed regions according to P. Nicolas et al (Science 2012 Mar 2;335(6072):1103-6).
Start	Coordinates according to AL009126.3 genome sequence
End	Coordinates according to AL009126.3 genome sequence
Strand	(1) for positive, (-1) for negative strand.
Classif	New TRs (S1 to S1583) were categorized according to size and to the structural relationship with annotated genes as described previously (Nicolas et al, Science 2012 Mar 2;335(6072):1103-6) as follow: 5’ transcribed regions (5'); 3’untranslated regions (3'UTR); mRNA transcript independent of previously annotated features (Indep); portion of a polycistronic mRNA from a single promoter (intra); mRN…
WT	Quantile normalized expression values of the BSB1 wild-type strain (WT) on logarithmic scale (log2). Minimal and maximal values are 5.7 and 16.5 respectively. Values for 2 biological replicates (WT_1 or WT_2).
DHFQ	Quantile normalized expression values of the BSB1 Δhfq::cat (TR223) mutant on logarithmic scale (log2). Minimal and maximal values are 5.7 and 16.5 respectively. Values for 2 biological replicates (DHFQ_1 or DHFQ_2).
log2FC	Log2-fold change ∆hfq relative to wild-type (In sheet #3, genes repressed in absence of hfq are highlighted in yellow; genes induced in absence of hfq are in green). Limma R package was used for differential analysis.
adj.P.Val	p-values adjusted for multiple testing using Bonferroni-Holm method
ProbesNumber	Number of probes targeting the gene in the tiling array.
#TU	Transcription unit number (the 158 differential expressed genes correspond to 96 TUs)
Description	Functional description as defined in the Subtiwiki database (http://subtiwiki.uni-goettingen.de/wiki/index.php/Main_Page).
Regulons	Known regulator(s) as defined in the Subtiwiki database (http://subtiwiki.uni-goettingen.de/wiki/index.php/Main_Page).
FuncId	Functional categories as defined in the Subtiwiki database (http://subtiwiki.uni-goettingen.de/wiki/index.php/Main_Page).
PMID:24932523	Differentially expressed gene in hfq deleted strain as described in Hammerle et al (PLoS One 2014): log2 fold change hfq- vs. wt (adjusted p-value).
PMID:23457461	RNA co-immunoprecipited with Hfq as described in Dambach M. et al (PLoS One 2013): RKQM ratio

## Sheet: 1=exponential_phase_data
Name	Locustag	Start	End	Strand	Classif	ProbesNumber	WT_1	WT_2	DHFQ_1	DHFQ_2	log2FC	adj.P.Val
S1	new_1_148	1	148	1	5'	2	6.885	7.187	6.981	7.091	-8.88178e-16	1
S2	new_24_297_c	24	297	-1	indep	10	8.867	10.033	8.924	9.652	-0.162	1
S3	new_150_409	150	409	1	5'	9	13.498	14.655	13.422	14.861	0.065	1
S4	new_299_1067_c	299	1067	-1	indep	32	7.007	8.473	7.228	8.257	0.0025	1
dnaA	BSU00010	410	1750	1	-	58	13.721	13.716	13.575	14.061	0.0995	1
S5	new_1751_1938	1751	1938	1	intra	6	12.877	12.947	12.892	13.735	0.4015	1
dnaN	BSU00020	1939	3075	1	-	49	13.359	13.008	13.38	13.851	0.432	1
yaaA	BSU00030	3206	3421	1	-	7	13.295	12.596	12.995	12.5	-0.198	1
recF	BSU00040	3437	4549	1	-	48	13.211	12.925	13.099	12.86	-0.0885	1
yaaB	BSU00050	4567	4812	1	-	8	13.315	13.347	13.079	13.256	-0.1635	1
gyrB	BSU00060	4867	6783	1	-	84	13.638	13.161	13.512	13.118	-0.0845	1
S6	new_6784_6993	6784	6993	1	intra	7	12.27	12.099	12.109	12.704	0.222	1
gyrA	BSU00070	6994	9459	1	-	110	13.908	13.514	13.824	13.469	-0.0645	1
S7	new_9529_9614	9529	9614	1	5'	1	14.779	14.568	14.586	15.224	0.2315	1
S8	new_14811_15868	14811	15868	1	inter	45	8.652	6.964	7.921	7.766	0.0355	1
yaaC	BSU00080	14847	15794	-1	-	40	6.634	6.953	6.715	6.917	0.0225	1
guaB	BSU00090	15915	17381	1	-	64	14.817	15.213	14.802	14.647	-0.2905	1
S9	new_17238_17833_c	17238	17833	-1	indep	26	7.563	8.47	7.713	8.219	-0.0505	1
S10	new_17453_17533	17453	17533	1	5'	1	14.497	14.061	14.563	14.032	0.0185	1
dacA	BSU00100	17534	18865	1	-	59	14.256	14.151	14.399	14.184	0.088	1
S11	new_18866_18974	18866	18974	1	inter	2	11.372	12.004	11.797	12.319	0.37	1
S12	new_18976_19061	18976	19061	1	5'	1	12.435	13.474	12.218	13.674	-0.0085	1
pdxS	BSU00110	19062	19946	1	-	38	13.695	13.628	13.487	13.449	-0.1935	1
S13	new_19194_19923_c	19194	19923	-1	indep	32	6.519	7.662	6.641	7.509	-0.0155	1
pdxT	BSU00120	19968	20558	1	-	24	13.806	14.176	13.735	14.244	-0.0015	1
NA	BSU_misc_RNA_1	20611	20823	1	-	8	14.19	14.23	14.369	13.945	-0.053	1
serS	BSU00130	20880	22157	1	-	55	13.611	13.724	13.695	13.211	-0.2145	1
S14	new_22452_22529	22452	22529	1	3'PT	1	9.585	7.617	8.604	7.875	-0.3615	1
dck	BSU00140	22496	23149	-1	-	27	12.081	12.132	12.281	11.302	-0.315	1
S15	new_22531_23167	22531	23167	1	3'PT	26	8.799	7.63	7.981	7.763	-0.3425	1
dgk	BSU00150	23146	23769	-1	-	26	12.71	13.099	12.853	12.178	-0.389	1
yaaH	BSU00160	23868	25151	-1	-	55	7.18	6.478	7.077	6.655	0.037	1
yaaI	BSU00170	25221	25766	-1	-	22	7.31	7.154	7.289	7.131	-0.022	1
S16	new_25655_25851	25655	25851	1	5'	6	10.396	9.854	10.302	9.613	-0.1675	1
tadA	BSU00180	25852	26337	1	-	19	9.954	9.859	9.94	9.415	-0.229	1
S17	new_26383_26532	26383	26532	1	5'	4	13.501	15.026	13.563	14.822	-0.071	1
scr	BSU_misc_RNA_2	26533	26635	1	-	3	14.134	15.052	14.199	15.063	0.038	1
S18	new_26636_26731	26636	26731	1	3'	2	13.241	13.974	13.298	14.549	0.316	1
dnaX	BSU00190	26814	28505	1	-	74	12.941	13.066	12.777	12.531	-0.3495	1
yaaK	BSU00200	28529	28852	1	-	12	14.613	15.224	14.698	14.795	-0.172	1
recR	BSU00210	28867	29463	1	-	24	13.279	13.323	13.279	13.038	-0.1425	1
yaaL	BSU00220	29481	29705	1	-	8	12.394	12.612	12.513	12.294	-0.0995	1
bofA	BSU00230	29772	30035	1	-	9	11.141	11.33	11.05	11.027	-0.197	1
S19	new_30076_30278	30076	30278	1	5'	4	16.089	16.129	16.099	16.167	0.024	1
S20	new_35104_35236	35104	35236	1	intra	4	11.922	11.297	11.521	12.421	0.3615	1
S21	new_35356_35458	35356	35458	1	inter	1	10.362	8.36	9.414	9.77	0.231	1
csfB	BSU00240	35531	35725	1	-	6	10.537	8.424	9.88	9.667	0.293	1
xpaC	BSU00250	35845	36459	1	-	25	11.028	11.214	11.258	10.676	-0.154	1
yaaN	BSU00260	36478	37638	1	-	50	11.114	11.371	11.195	10.745	-0.2725	1
S22	new_37639_37719	37639	37719	1	intra	1	11.386	11.272	11.363	10.716	-0.2895	1
yaaO	BSU00270	37720	39162	1	-	63	11.965	11.351	11.804	11.065	-0.2235	1
tmk	BSU00280	39159	39797	1	-	27	12.196	11.598	12.14	11.487	-0.0835	1
yaaQ	BSU00290	39871	40200	1	-	12	12.622	12.9	12.78	12.211	-0.2655	1
yaaR	BSU00300	40213	40653	1	-	17	12.772	13.776	12.761	13.095	-0.346	1
holB	BSU00310	40665	41654	1	-	42	12.837	13.138	12.799	12.537	-0.3195	1
yaaT	BSU00320	41657	42484	1	-	35	13.217	13.487	13.364	12.787	-0.2765	1
yabA	BSU00330	42499	42858	1	-	14	12.6	12.889	12.678	12.367	-0.222	1
yabB	BSU00340	42917	43660	1	-	31	12.088	11.833	11.933	11.911	-0.0385	1
yazA	BSU00350	43647	43946	1	-	12	12.547	12.327	12.481	12.497	0.052	1
yabC	BSU00360	43921	44799	1	-	37	12.235	11.761	12.09	11.989	0.0415	1
abrB	BSU00370	44848	45138	-1	-	11	14.81	14.848	14.919	13.66	-0.5395	1
S23	new_45224_45399_c	45224	45399	-1	5'	6	8.259	8.453	8.151	8.1	-0.2305	1
S24	new_45524_45632	45524	45632	1	5'	2	12.92	13.889	12.755	13.292	-0.381	1
metS	BSU00380	45633	47627	1	-	88	12.849	13.667	13.027	13.19	-0.1495	1
S25	new_47673_50019_c	47673	50019	-1	indep	103	7.78	8.089	7.648	8.282	0.0305	1
yabD	BSU00390	47706	48473	1	-	32	11.356	11.262	11.317	11.476	0.0875	1
S26	new_48474_48554	48474	48554	1	inter	1	9.423	9.344	9.318	9.387	-0.031	1
yabE	BSU00400	48629	49942	1	-	57	12.684	11.149	12.121	11.354	-0.179	1
S27	new_49987_50086	49987	50086	1	5'	1	12.805	11.606	12.657	11.81	0.028	1
rnmV	BSU00410	50087	50647	1	-	23	12.587	11.558	12.509	11.822	0.093	1
ksgA	BSU00420	50640	51518	1	-	38	12.15	10.627	12.007	10.931	0.0805	1
S28	new_51558_51679	51558	51679	1	5'	3	8.565	7.008	8.185	7.484	0.048	1
yabG	BSU00430	51680	52552	1	-	36	8.298	6.891	7.991	7.3	0.051	1
veg	BSU00440	52763	53023	1	-	9	13.848	13.28	13.674	13.304	-0.075	1
sspF	BSU00450	53183	53368	1	-	6	9.34	7.707	8.941	7.379	-0.3635	1
S31	new_53363_55717_c	53363	55717	-1	indep	105	6.931	7.845	7.129	7.504	-0.0715	1
ispE	BSU00460	53516	54385	1	-	37	13.143	12.062	13.006	12.043	-0.078	1
purR	BSU00470	54441	55298	1	-	36	13.628	12.515	13.469	12.573	-0.0505	1
yabJ	BSU00480	55295	55672	1	-	15	14.044	13.801	13.877	13.721	-0.1235	1
S32	new_55707_55815	55707	55815	1	inter	2	8.971	8.205	8.784	8.144	-0.124	1
spoVG	BSU00490	55866	56159	1	-	10	11.563	13.306	11.851	13.628	0.305	1
S33	new_56193_56304	56193	56304	1	inter	2	7.247	7.804	7.313	7.734	-0.002	1
gcaD	BSU00500	56352	57722	1	-	59	14.861	14.559	14.827	14.513	-0.04	1
prs	BSU00510	57745	58698	1	-	41	14.518	14.324	14.443	14.351	-0.024	1
ctc	BSU00520	58783	59397	1	-	26	14.597	13.858	14.459	13.912	-0.042	1
pth	BSU00530	59504	60070	1	-	23	12.835	12.388	12.733	12.243	-0.1235	1
yabK	BSU00540	60130	60360	1	-	8	13.036	12.868	12.893	12.694	-0.1585	1
S34	new_60361_60429	60361	60429	1	intra	1	12.336	12.742	11.893	12.717	-0.234	1
mfd	BSU00550	60430	63963	1	-	158	12.604	11.706	12.379	11.702	-0.1145	1
S35	new_64001_64098	64001	64098	1	5'	1	12.829	12.204	12.654	12.276	-0.0515	1
spoVT	BSU00560	64099	64635	1	-	22	12.487	11.619	12.226	11.772	-0.054	1
yabM	BSU00570	64817	66415	1	-	70	11.539	10.598	11.283	10.417	-0.2185	1
yabN	BSU00580	66405	67874	1	-	64	12.363	11.766	12.302	11.792	-0.0175	1
yabO	BSU00590	67877	68137	1	-	9	12.96	12.678	13.033	12.654	0.0245	1
yabP	BSU00600	68216	68518	1	-	11	12.799	12.032	12.894	12.124	0.0935	1
yabQ	BSU00610	68515	69150	1	-	26	12.333	11.862	12.421	11.996	0.111	1
divIC	BSU00620	69168	69545	1	-	15	13.56	13.66	13.708	13.298	-0.107	1
yabR	BSU00630	69626	70012	1	-	16	14.432	14.359	14.573	14.003	-0.1075	1
S36	new_70382_70493	70382	70493	1	inter	2	9.658	8.172	8.881	8.519	-0.215	1
spoIIE	BSU00640	70538	73021	1	-	110	9.6	7.621	8.914	7.879	-0.214	1
S37	new_71190_71799_c	71190	71799	-1	indep	25	6.276	6.663	6.271	6.424	-0.122	1
yabS	BSU00650	73106	73843	1	-	32	9.487	8.045	9.133	8.148	-0.1255	1
yabT	BSU00660	73809	74825	1	-	44	9.207	7.979	8.766	8.162	-0.129	1
tilS	BSU00670	74929	76347	1	-	62	12.589	12.905	12.446	11.61	-0.719	1
hprT	BSU00680	76344	76886	1	-	22	14.304	14.111	14.288	13.614	-0.2565	1
S38	new_76887_76983	76887	76983	1	intra	2	14.593	14.376	14.541	13.991	-0.2185	1
ftsH	BSU00690	76984	78897	1	-	84	15.196	14.964	15.134	14.632	-0.197	1
S39	new_78940_79025	78940	79025	1	inter	1	10.172	10.014	9.893	10.278	-0.0075	1
coaX	BSU00700	79092	79868	1	-	32	12.525	13.273	12.487	12.262	-0.5245	1
hslO	BSU00710	79880	80755	1	-	37	12.564	12.368	12.581	11.959	-0.196	1
yacD	BSU00720	80802	81695	1	-	38	11.621	12.226	11.655	11.823	-0.1845	1
cysK	BSU00730	81771	82697	1	-	40	12.212	12.914	12.231	12.493	-0.201	1
pabB	BSU00740	82864	84276	1	-	61	11.338	12.237	11.554	11.794	-0.1135	1
pabA	BSU00750	84290	84874	1	-	24	12.87	13.31	12.759	12.476	-0.4725	1
pabC	BSU00760	84874	85755	1	-	38	12.381	12.549	12.401	12.138	-0.1955	1
sul	BSU00770	85737	86594	1	-	36	12.608	12.442	12.625	12.094	-0.1655	1
folB	BSU00780	86587	86949	1	-	14	12.999	12.938	12.915	12.384	-0.319	1
folK	BSU00790	86946	87449	1	-	20	13.099	12.88	13.059	12.551	-0.1845	1
yazB	BSU00800	87401	87610	1	-	7	13.92	13.233	13.717	13.045	-0.1955	1
dusB	BSU00810	87634	88635	1	-	43	14.236	13.571	14.171	13.364	-0.136	1
S41	new_88050_89566_c	88050	89566	-1	indep	67	6.711	7.885	7.019	7.528	-0.0245	1
S42	new_88636_88726	88636	88726	1	intra	2	14.124	13.735	14.212	13.595	-0.026	1
lysS	BSU00820	88727	90226	1	-	66	14.101	13.916	14.106	13.998	0.0435	1
S43	new_90318_90535	90318	90535	1	5'	4	15.674	16.274	15.545	16.229	-0.087	1
S44	new_101212_101289	101212	101289	1	inter	1	9.876	7.991	9.307	9.668	0.554	1
ctsR	BSU00830	101449	101913	1	-	18	12.148	13.755	12.491	13.582	0.085	1
mcsA	BSU00840	101927	102484	1	-	23	11.537	13.155	11.912	12.713	-0.0335	1
mcsB	BSU00850	102484	103575	1	-	47	11.968	13.355	12.362	13.057	0.048	1
clpC	BSU00860	103572	106004	1	-	108	12.292	13.081	12.418	13.323	0.184	1
radA	BSU00870	106096	107472	1	-	60	11.63	12.043	11.389	12.24	-0.022	1
disA	BSU00880	107476	108558	1	-	46	12.053	12.353	12.112	12.635	0.1705	1
S45	new_108559_108673	108559	108673	1	intra	2	12.17	12.598	12.399	12.828	0.2295	1
yacL	BSU00890	108674	109774	1	-	48	12.554	13.104	12.603	13.043	-0.006	1
ispD	BSU00900	109789	110487	1	-	29	12.479	12.616	12.511	12.647	0.0315	1
ispF	BSU00910	110480	110956	1	-	20	12.523	12.105	12.435	12.258	0.0325	1
gltX	BSU00920	111047	112498	1	-	63	13.834	13.708	13.87	13.45	-0.111	1
S46	new_112499_112799	112499	112799	1	intra	11	12.863	13.006	12.831	12.757	-0.1405	1
cysE	BSU00930	112800	113453	1	-	27	12.415	11.9	12.444	11.934	0.0315	1
cysS	BSU00940	113450	114850	1	-	62	12.386	12.035	12.269	11.703	-0.2245	1
mrnC	BSU00950	114854	115285	1	-	17	12.361	12.764	12.396	12.623	-0.053	1
rlmB	BSU00960	115269	116018	1	-	32	12.711	12.474	12.674	12.396	-0.0575	1
yacP	BSU00970	116025	116537	1	-	21	13.04	12.922	13.005	12.826	-0.0655	1
sigH	BSU00980	116600	117256	1	-	28	13.578	13.741	13.566	13.604	-0.0745	1
S47	new_117257_117348	117257	117348	1	intra	2	13.122	12.927	13.111	12.724	-0.107	1
rpmGB	BSU00990	117349	117498	1	-	4	12.973	12.787	13.019	12.581	-0.08	1
secE	BSU01000	117532	117711	1	-	5	13.05	12.269	13.087	12.553	0.1605	1
S48	new_117712_117889	117712	117889	1	intra	6	14.159	13.118	13.716	14.186	0.3125	1
nusG	BSU01010	117890	118423	1	-	22	14.679	13.294	14.497	14.292	0.408	1
S49	new_118452_118590	118452	118590	1	5'	3	16.274	16.432	16.292	16.422	0.004	1
rplK	BSU01020	118591	119016	1	-	17	16.441	16.452	16.441	16.436	-0.008	1
S50	new_119017_119110	119017	119110	1	intra	2	16.288	16.14	16.343	16.34	0.1275	1
rplA	BSU01030	119111	119809	1	-	29	16.436	16.067	16.436	16.294	0.1135	1
NA	BSU_misc_RNA_3	119855	119995	1	-	4	16.077	16.441	16.46	16.46	0.201	1
rplJ	BSU01040	120061	120561	1	-	20	16.452	16.447	16.452	16.452	0.0025	1
rplL	BSU01050	120607	120978	1	-	14	16.229	16.334	16.252	16.426	0.0575	1
ybxB	BSU01060	121068	121673	1	-	24	14.427	11.489	13.998	13.942	1.012	1
S51	new_121686_121918	121686	121918	1	5'	7	15.698	14.822	15.382	15.554	0.208	1
rpoB	BSU01070	121919	125500	1	-	161	15.34	13.855	15.16	14.506	0.2355	1
rpoC	BSU01080	125562	129161	1	-	161	15.443	14.199	15.267	14.812	0.2185	1
S52	new_129162_129283	129162	129283	1	inter	3	15.267	13.991	14.99	15.866	0.799	1
rplGB	BSU01090	129340	129588	1	-	9	16.252	16.402	16.311	16.387	0.022	1
S53	new_129589_129701	129589	129701	1	intra	2	16.346	16.412	16.358	16.392	-0.004	1
rpsL	BSU01100	129702	130118	1	-	16	16.334	16.4	16.334	16.365	-0.0175	1
rpsG	BSU01110	130160	130630	1	-	19	16.46	16.46	16.447	16.447	-0.013	1
fusA	BSU01120	130684	132762	1	-	91	16.424	16.424	16.422	16.389	-0.0185	1
S54	new_132763_132881	132763	132881	1	intra	3	16.037	16.389	15.954	16.4	-0.036	1
tufA	BSU01130	132882	134072	1	-	51	16.238	16.351	16.238	16.037	-0.157	1
ybaC	BSU01140	134171	135127	1	-	41	11.526	10.452	11.292	10.441	-0.1225	1
S55	new_135170_135363	135170	135363	1	5'	6	16.119	16.348	16.14	16.358	0.0155	1
rpsJ	BSU01150	135364	135672	1	-	12	16.402	16.266	16.405	16.368	0.0525	1
rplC	BSU01160	135712	136341	1	-	26	16.337	15.498	16.34	16.274	0.3895	1
rplD	BSU01170	136369	136992	1	-	26	16.415	16.11	16.415	16.424	0.157	1
rplW	BSU01180	136992	137279	1	-	11	16.397	16.384	16.389	16.412	0.01	1
rplB	BSU01190	137311	138144	1	-	35	16.447	16.346	16.432	16.441	0.04	1
rpsS	BSU01200	138202	138480	1	-	10	16.395	16.387	16.392	16.415	0.0125	1
rplV	BSU01210	138497	138838	1	-	13	16.292	16.175	16.287	16.337	0.0785	1
rpsC	BSU01220	138842	139498	1	-	28	16.408	15.623	16.408	16.299	0.338	1
rplP	BSU01230	139500	139934	1	-	17	16.384	15.891	16.384	16.371	0.24	1
rpmC	BSU01240	139924	140124	1	-	6	16.412	15.918	16.412	16.363	0.2225	1
rpsQ	BSU01250	140147	140410	1	-	9	16.386	16.382	16.382	16.403	0.0085	1
rplNA	BSU01260	140451	140819	1	-	14	16.358	16.395	16.361	16.395	0.0015	1
rplX	BSU01270	140857	141168	1	-	12	16.299	16.386	16.299	16.28	-0.053	1
rplE	BSU01280	141195	141734	1	-	22	16.325	16.252	16.325	16.089	-0.0815	1
rpsNA	BSU01290	141757	141942	1	-	6	16.374	16.325	16.377	16.238	-0.042	1
rpsH	BSU01300	141974	142372	1	-	15	16.349	16.358	16.348	16.325	-0.017	1
rplF	BSU01310	142402	142941	1	-	22	16.314	16.211	16.314	16.061	-0.075	1
rplR	BSU01320	142974	143336	1	-	14	16.307	16.337	16.307	16.307	-0.015	1
rpsE	BSU01330	143361	143861	1	-	20	16.363	16.361	16.175	16.355	-0.097	1
rpmD	BSU01340	143875	144054	1	-	6	16.422	16.343	16.365	16.403	0.0015	1
rplO	BSU01350	144085	144525	1	-	18	16.392	16.238	16.337	16.266	-0.0135	1
secY	BSU01360	144527	145822	1	-	56	16.349	15.997	16.274	16.129	0.0285	1
adk	BSU01370	145877	146530	1	-	27	16.405	16.288	16.4	16.288	-0.0025	1
mapA	BSU01380	146527	147273	1	-	31	16.294	16.22	16.294	16.22	0	1
ybzG	BSU01389	147312	147536	1	-	8	16.368	16.415	16.368	16.343	-0.036	1
infA	BSU01390	147585	147803	1	-	7	16.361	16.422	16.363	16.384	-0.018	1
rpmJ	BSU01400	147837	147950	1	-	3	16.355	16.418	16.355	16.348	-0.035	1
rpsM	BSU01410	147973	148338	1	-	14	16.389	16.405	16.387	16.292	-0.0575	1
rpsK	BSU01420	148359	148754	1	-	16	16.418	16.027	16.418	15.927	-0.05	1
S56	new_148755_148930	148755	148930	1	intra	5	16.387	16.363	16.386	16.11	-0.127	1
rpoA	BSU01430	148931	149875	1	-	40	16.374	16.426	16.371	16.382	-0.0235	1
rplQ	BSU01440	149953	150315	1	-	15	16.382	16.392	16.397	16.285	-0.046	1
S57	new_150362_150442	150362	150442	1	inter	1	14.066	11.032	13.292	13.386	0.79	1
ybxA	BSU01450	150443	151288	1	-	36	13.301	10.015	12.966	12.451	1.0505	1
ybaE	BSU01460	151303	152133	1	-	35	13.378	10.091	12.937	12.333	0.9005	1
ybaF	BSU01470	152130	152927	1	-	34	13.193	10.319	12.719	12.406	0.8065	1
truA	BSU01480	152937	153680	1	-	32	15.512	14.753	15.475	14.706	-0.042	1
S58	new_153039_153507_c	153039	153507	-1	indep	19	6.369	8.01	6.345	7.73	-0.152	1
rplM	BSU01490	153842	154279	1	-	18	16.285	16.371	16.266	16.311	-0.0395	1
rpsI	BSU01500	154300	154692	1	-	15	15.918	15.382	15.871	15.791	0.181	1
S59	new_154838_155119	154838	155119	1	5'	9	9.905	7.799	9.42	8.742	0.229	1
ybaJ	BSU01510	155156	155923	1	-	32	11.623	11.874	11.865	11.68	0.024	1
ybaK	BSU01520	156109	156552	1	-	18	7.532	7.098	7.492	6.918	-0.11	1
cwlD	BSU01530	156612	157325	1	-	30	7.676	7.25	7.702	6.984	-0.12	1
salA	BSU01540	157421	158479	1	-	45	13.974	14.706	14.168	14.132	-0.19	1
S60	new_158050_158514_c	158050	158514	-1	3'MT	19	7.081	8.446	7.179	8.09	-0.129	1
S61	new_158510_159181	158510	159181	1	inter	28	11.055	9.836	10.553	10.419	0.0405	1
gerD	BSU01550	158515	159072	-1	-	23	7.175	7.643	7.339	7.341	-0.069	1
S62	new_159149_159778_c	159149	159778	-1	3'MT	27	6.916	7.163	7.039	7.247	0.1035	1
kbaA	BSU01560	159182	159778	1	-	25	11.016	9.116	10.43	9.771	0.0345	1
S63	new_159779_160673	159779	160673	1	inter	38	9.874	8.896	9.32	9.226	-0.112	1
ybaN	BSU01570	159779	160543	-1	-	32	6.665	6.668	6.647	6.658	-0.014	1
S64	new_160675_160892	160675	160892	1	5'	4	15.366	16.015	15.454	15.816	-0.0555	1
trnI-Thr	BSU_tRNA_24	165830	165902	1	-	1	12.661	11.857	12.33	12.576	0.194	1
S65	new_176316_176924	176316	176924	1	inter	25	8.158	7.253	7.826	7.569	-0.008	1
S66	new_176926_177082	176926	177082	1	5'	4	11.681	11.132	11.186	10.925	-0.351	1
ybaR	BSU01580	177083	178519	1	-	62	11.555	10.69	11.372	10.411	-0.231	1
ybaS	BSU01590	178665	179585	1	-	39	10.262	9.663	10.196	9.299	-0.215	1
ybbA	BSU01600	179595	180347	-1	-	33	9.196	10.355	9.277	11.876	0.801	1
feuC	BSU01610	180344	181354	-1	-	43	9.862	10.867	9.931	12.305	0.7535	1
feuB	BSU01620	181347	182351	-1	-	43	9.695	10.955	9.817	12.186	0.6765	1
feuA	BSU01630	182370	183323	-1	-	41	10.299	13.298	10.809	14.387	0.7995	1
ybbB	BSU01640	183414	185003	-1	-	70	9.364	11.343	9.565	10.63	-0.256	1
ybbC	BSU01650	185194	186438	-1	-	53	6.832	6.773	6.708	7.122	0.1125	1
ybbD	BSU01660	186452	188380	-1	-	85	6.785	6.84	6.671	7.232	0.139	1
ybbE	BSU01670	188408	189733	-1	-	58	6.771	7.156	6.721	7.428	0.111	1
ybbF	BSU01680	189790	191157	-1	-	59	6.677	7.638	6.746	7.826	0.1285	1
ybbH	BSU01690	191183	192034	-1	-	36	7.527	8.991	7.582	9.194	0.129	1
murQ	BSU01700	192051	192965	-1	-	39	8.047	10.156	8.127	10.371	0.1475	1
ybbJ	BSU01710	193075	193557	-1	-	19	7.4	8.882	7.468	8.402	-0.206	1
ybbK	BSU01720	193570	194025	-1	-	18	8.151	9.487	8.148	9.177	-0.1565	1
S67	new_194669_194786	194669	194786	1	inter	2	9.729	8.24	8.783	9.018	-0.084	1
sigW	BSU01730	194849	195412	1	-	23	14.292	13.87	14.5	13.755	0.0465	1
rsiW	BSU01740	195426	196052	1	-	27	13.818	13.591	13.986	13.393	-0.015	1
ybbP	BSU01750	196213	197034	1	-	35	12.465	12.48	12.36	12.174	-0.2055	1
ybbR	BSU01760	197027	198478	1	-	64	12.934	13.023	12.875	12.661	-0.2105	1
glmM	BSU01770	198497	199843	1	-	59	12.993	12.861	13.043	12.732	-0.0395	1
S69	new_200188_200276	200188	200276	1	intra	1	14.003	12.498	13.623	13.732	0.427	1
glmS	BSU01780	200277	202079	1	-	74	14.33	12.666	14.069	13.916	0.4945	1
S70	new_201802_202546_c	201802	202546	-1	3'MT	28	8.157	8.117	8.175	8.038	-0.0305	1
alkA	BSU01800	202547	203458	-1	-	39	9.125	9.51	9.323	9.034	-0.139	1
adaA	BSU01810	203729	204364	1	-	26	7.224	8.664	7.399	7.633	-0.428	1
adaB	BSU01820	204351	204890	1	-	22	7.537	8.302	7.592	7.604	-0.3215	1
S71	new_204891_204975	204891	204975	1	inter	1	7.485	8.594	7.549	8.036	-0.247	1
S72	new_204977_205210	204977	205210	1	indep	7	12.214	13.089	12.019	12.44	-0.422	1
S73	new_205212_205408	205212	205408	1	inter	6	6.743	7.569	6.751	7.483	-0.039	1
ndhF	BSU01830	205409	206926	1	-	66	7.38	7.105	7.205	6.638	-0.321	1
ybcC	BSU01845	206941	209556	1	-	116	8.034	7.564	7.873	7.152	-0.2865	1
ybcF	BSU01860	209633	210160	1	-	22	8.534	8.946	8.491	8.534	-0.2275	1
ybcH	BSU01870	210224	210514	1	-	10	8.573	8.952	8.656	8.508	-0.1805	1
ybcI	BSU01880	210572	210946	1	-	14	8.639	8.602	8.736	8.253	-0.126	1
S75	new_210947_211412	210947	211412	1	inter	18	7.121	7.281	7.058	7.103	-0.1205	1
ybzH	BSU01889	211429	211731	1	-	11	11.716	11.304	11.397	11.447	-0.088	1
S76	new_211769_211858	211769	211858	1	inter	2	6.158	6.553	6.239	6.602	0.065	1
ybcL	BSU01890	211859	213031	1	-	51	7.583	7.616	7.618	6.955	-0.313	1
ybcM	BSU01900	213155	213469	1	-	7	7.85	6.988	7.387	6.811	-0.32	1
skfA	BSU01910	213941	214108	1	-	5	9.614	10.013	9.855	10.139	0.1835	1
skfB	BSU01920	214175	215407	1	-	53	8.09	8.064	8.089	8.213	0.074	1
skfC	BSU01935	215404	216894	1	-	65	8.188	8.136	8.248	8.205	0.0645	1
skfE	BSU01950	216913	217632	1	-	30	8.577	8.256	8.515	8.356	0.019	1
skfF	BSU01960	217697	219040	1	-	58	8.234	8.104	8.244	8.231	0.0685	1
skfG	BSU01970	219087	219602	1	-	21	8.378	8.164	8.383	8.254	0.0475	1
skfH	BSU01980	219607	220032	1	-	16	8.345	8.178	8.362	8.409	0.124	1
S79	new_220105_220278	220105	220278	1	inter	5	9.378	9.122	9.379	8.798	-0.1615	1
ybdG	BSU01990	220279	221256	1	-	42	9.035	8.806	9.051	8.776	-0.007	1
ybdJ	BSU02000	221258	221929	1	-	27	9.302	8.81	9.224	8.931	0.0215	1
ybdK	BSU02010	221950	222912	1	-	41	9.497	9.158	9.36	9.233	-0.031	1
ybzI	BSU02019	222971	223234	1	-	10	11.503	11.779	11.525	11.693	-0.032	1
ybdM	BSU02030	223219	223989	-1	-	32	8.643	8.604	8.598	8.483	-0.083	1
ybdN	BSU02040	224075	224932	-1	-	36	7.235	7.724	7.295	7.467	-0.0985	1
ybdO	BSU02050	225064	226248	1	-	51	8.554	8.419	8.541	8.855	0.2115	1
S80	new_226436_226565	226436	226565	1	5'	3	11.235	11.504	11.094	11.049	-0.298	1
ybxG	BSU02060	226566	227954	1	-	61	10.971	10.518	10.981	9.537	-0.4855	1
csgA	BSU02070	228066	228314	1	-	9	7.197	6.853	7.258	6.874	0.041	1
ybxH	BSU02080	228331	228522	1	-	6	6.699	6.468	6.663	6.962	0.229	1
ybxI	BSU02090	228549	229352	-1	-	34	6.641	7.306	6.716	7.245	0.007	1
cypC	BSU02100	229525	230778	1	-	55	6.937	6.92	6.929	6.634	-0.147	1
ybyB	BSU02110	230819	231079	-1	-	9	7.355	8.764	7.526	7.815	-0.389	1
ybeC	BSU02120	231348	232967	1	-	72	11.177	12.614	11.336	12.066	-0.1945	1
glpQ	BSU02130	233014	233895	-1	-	38	15.015	15.554	15.248	13.908	-0.7065	1
glpT	BSU02140	233994	235328	-1	-	59	14.601	15.015	14.893	13.647	-0.538	1
S81	new_234998_235624	234998	235624	1	indep	26	6.697	8.056	6.866	8.004	0.0585	1
S82	new_235329_235401_c	235329	235401	-1	5'	1	14.964	14.99	15.015	14.256	-0.3415	1
S83	new_235403_235489_c	235403	235489	-1	5'	2	14.694	14.733	14.869	13.801	-0.3785	1
ybeF	BSU02150	235625	235873	1	-	8	7.921	8.401	8.258	7.955	-0.0545	1
ybfA	BSU02160	235965	236882	1	-	40	8.979	9.426	9.16	8.512	-0.3665	1
ybfB	BSU02170	236879	238129	1	-	54	8.447	8.475	8.625	7.434	-0.4315	1
ybfE	BSU02180	238164	238448	-1	-	11	11.001	11.866	11.17	11.516	-0.0905	1
S84	new_238449_238569_c	238449	238569	-1	5'	3	11.151	12.411	11.289	11.969	-0.152	1
ybfF	BSU02190	238644	239555	-1	-	39	11.226	13.187	11.6	12.802	-0.0055	1
S86	new_239556_239643_c	239556	239643	-1	intra	1	11.052	10.692	11.313	11.177	0.373	1
ybfG	BSU02200	239644	241842	-1	-	97	10.738	11.117	10.867	11.053	0.0325	1
ybfH	BSU02210	241917	242837	-1	-	40	8.981	8.699	8.9	8.398	-0.191	1
ybfI	BSU02220	242834	243661	-1	-	35	8.713	8.71	8.627	8.417	-0.1895	1
purT	BSU02230	243892	245046	1	-	50	10.353	11.007	10.49	11.2	0.165	1
mpr	BSU02240	245190	246131	1	-	41	8.365	8.243	8.337	8.6	0.1645	1
ybfJ	BSU02250	246094	246492	1	-	15	7.843	7.805	7.812	8.118	0.141	1
ybfK	BSU02260	246658	247548	1	-	37	11.248	11	11.062	10.837	-0.1745	1
S88	new_247549_247743	247549	247743	1	intra	6	11.737	10.35	11.76	10.524	0.0985	1
pssA	BSU02270	247744	248277	1	-	21	13.165	11.888	13.047	11.689	-0.1585	1
ybfM	BSU02280	248268	248756	1	-	20	13.146	12.333	13.012	12.249	-0.109	1
psd	BSU02290	248749	249540	1	-	34	13.078	12.067	12.879	12.179	-0.0435	1
ybfN	BSU02300	249595	249873	1	-	9	9.119	8.491	8.959	8.475	-0.088	1
ybfO	BSU02310	249979	251319	1	-	59	8.332	8.181	8.447	8.246	0.09	1
ybfP	BSU02320	251427	252314	1	-	38	8.768	9.251	8.97	8.967	-0.041	1
S89	new_252315_252458	252315	252458	1	inter	4	8.914	8.982	8.971	8.715	-0.105	1
ybfQ	BSU02330	252514	253482	1	-	42	13.129	13.479	13.293	12.643	-0.336	1
gltP	BSU02340	253518	254762	-1	-	54	7.011	8.609	7.413	6.663	-0.772	1
nagP	BSU02350	254907	256802	-1	-	83	10.731	12.11	10.793	11.135	-0.4565	1
nagBB	BSU02360	256823	257572	-1	-	31	10.574	12.113	10.75	10.846	-0.5455	1
S90	new_257545_257726	257545	257726	1	5'	5	9.533	9.559	9.667	9.945	0.26	1
ybgA	BSU02370	257791	258498	1	-	30	10.696	11.452	10.757	10.334	-0.5285	1
ybgB	BSU02380	258532	258807	1	-	10	9.335	9.884	9.552	8.914	-0.3765	1
S92	new_258887_259015	258887	259015	1	5'	3	7.775	8.316	8.03	8.139	0.039	1
ilvE	BSU02390	259016	260086	1	-	46	8.395	8.439	8.436	8.259	-0.0695	1
ybgF	BSU02400	260123	261535	-1	-	61	8.191	7.376	8.048	7.583	0.032	1
S93	new_261536_261647_c	261536	261647	-1	5'	2	8.823	7.962	8.589	8.239	0.0215	1
ybgG	BSU02410	261656	262603	-1	-	40	7.891	8.687	8.002	8.486	-0.045	1
glnT	BSU02420	262732	264168	-1	-	62	6.766	6.606	6.78	6.504	-0.044	1
glsA	BSU02430	264191	265174	-1	-	42	6.59	6.517	6.493	6.256	-0.179	1
glnJ	BSU02440	265476	266708	1	-	54	9.233	9.294	9.131	8.85	-0.273	1
glnL	BSU02450	266719	267663	1	-	40	9.735	9.771	9.632	9.298	-0.288	1
S94	new_267772_267889	267772	267889	1	5'	2	7.646	8.06	7.735	7.683	-0.144	1
ycbC	BSU02460	267890	268816	1	-	40	7.043	7.183	7.103	6.791	-0.166	1
ycbD	BSU02470	268846	270312	1	-	64	7.015	6.962	7.069	6.733	-0.0875	1
gudP	BSU02480	270396	271763	1	-	60	6.823	6.54	6.792	6.562	-0.0045	1
gudD	BSU02490	271800	273167	1	-	60	6.84	7.01	6.973	6.471	-0.203	1
ycbG	BSU02500	273237	273938	1	-	29	11.164	10.575	10.99	10.757	0.004	1
garD	BSU02510	274029	275561	1	-	67	9.237	8.614	9.26	7.775	-0.408	1
S95	new_275603_275837	275603	275837	1	5'	9	10.598	10.367	10.369	9.99	-0.303	1
ycbJ	BSU02520	275838	276758	1	-	39	10.664	10.441	10.575	10.234	-0.148	1
NA	BSU_misc_RNA_6	276815	277062	1	-	9	12.708	12.477	12.722	12.345	-0.059	1
rtpA	BSU02530	277160	277321	1	-	4	10.463	9.626	10.411	8.885	-0.3965	1
ycbK	BSU02540	277342	278280	1	-	40	10.269	9.261	10.039	8.574	-0.4585	1
ycbL	BSU02550	278377	279057	1	-	28	9.387	10.02	9.471	9.464	-0.236	1
ycbM	BSU02560	279059	279994	1	-	40	9.5	10.246	9.459	9.863	-0.212	1
ycbN	BSU02570	280086	281009	1	-	39	9.826	10.277	9.846	10.046	-0.1055	1
S97	new_280556_281740_c	280556	281740	-1	3'PT	51	6.301	6.518	6.303	6.25	-0.133	1
ycbO	BSU02580	281028	281714	1	-	30	9.442	9.913	9.404	9.694	-0.1285	1
ycbP	BSU02590	281769	282155	-1	-	15	6.844	7.129	7.02	6.704	-0.1245	1
S98	new_282233_283231_c	282233	283231	-1	5'	43	6.396	6.487	6.373	6.405	-0.0525	1
cwlJ	BSU02600	282469	282897	1	-	17	7.578	6.868	7.517	7.229	0.15	1
ycbR	BSU02610	283003	283734	1	-	31	8.959	9.584	9.217	9.207	-0.0595	1
yczK	BSU02619	283816	283992	1	-	5	6.778	7.103	6.772	6.953	-0.078	1
phoD	BSU02620	284011	285762	1	-	77	7.021	6.856	6.966	6.684	-0.1135	1
tatAD	BSU02630	285775	285987	1	-	8	6.925	6.738	6.87	6.671	-0.061	1
tatCD	BSU02640	286048	286776	1	-	31	6.653	6.439	6.577	6.172	-0.1715	1
pcp	BSU02650	286773	287420	-1	-	28	8.33	8.649	8.195	8.916	0.066	1
ycbU	BSU02660	287499	288611	1	-	48	8.912	9.017	8.901	8.835	-0.0965	1
lmrB	BSU02670	288653	290092	-1	-	63	11.559	8.949	11.128	9.965	0.2925	1
lmrA	BSU02680	290132	290698	-1	-	24	11.384	9.396	10.887	10.588	0.3475	1
ansZ	BSU02690	290915	292042	1	-	48	7.545	7.54	7.354	7.361	-0.185	1
estA	BSU02700	292205	292843	1	-	27	10.254	10.002	10.316	9.45	-0.245	1
S100	new_292874_293464	292874	293464	1	inter	24	8.366	7.826	8.267	7.749	-0.088	1
yczC	BSU02710	292881	293264	-1	-	15	8.146	7.943	8.352	8.168	0.2155	1
yccF	BSU02720	293499	294575	1	-	45	13.066	12.62	13.155	12.418	-0.0565	1
natK	BSU02730	294615	295571	-1	-	41	9.715	9.736	9.611	9.354	-0.243	1
natR	BSU02740	295584	296285	-1	-	29	9.812	9.986	9.924	9.573	-0.1505	1
natA	BSU02750	296429	297169	1	-	31	9.371	9.439	9.383	9.769	0.171	1
natB	BSU02760	297170	298330	1	-	50	9.077	8.834	9.036	9.133	0.129	1
yccK	BSU02770	298466	299398	1	-	40	8.964	9.197	8.935	9.163	-0.0315	1
ycdA	BSU02780	299438	300502	-1	-	45	7.937	7.772	8.197	8.31	0.399	1
S101	new_300503_300693_c	300503	300693	-1	5'	6	8.563	8.24	8.925	8.921	0.5215	1
ycdB	BSU02790	300830	302248	1	-	62	8.928	8.298	8.796	8.565	0.0675	1
S102	new_302355_302434	302355	302434	1	5'	1	9.85	8.479	9.402	8.737	-0.095	1
ycdC	BSU02800	302435	303796	1	-	59	9.613	8.766	9.3	9.174	0.0475	1
S103	new_303797_304377	303797	304377	1	inter	24	8.878	7.501	8.587	8.441	0.3245	1
cwlK	BSU02810	303804	304307	-1	-	20	8.958	8.715	8.845	8.862	0.017	1
S104	new_304308_304389_c	304308	304389	-1	5'	1	8.996	9.14	8.962	9.195	0.0105	1
rapJ	BSU02820	304430	305551	1	-	49	10.792	10.841	10.898	10.482	-0.1265	1
ycdF	BSU02830	305658	306434	1	-	33	7.793	7.498	7.676	7.383	-0.116	1
ycdG	BSU02840	306459	308144	1	-	72	7.66	7.21	7.614	7.192	-0.032	1
adcA	BSU02850	308332	309291	1	-	40	11.078	11.153	11.399	9.39	-0.721	1
adcC	BSU02860	309347	310042	1	-	29	11.8	10.424	11.304	10.943	0.0115	1
adcB	BSU02870	310000	310842	1	-	36	12.11	10.236	11.681	10.841	0.088	1
yceB	BSU02880	310880	311875	-1	-	43	8.338	8.876	8.246	8.438	-0.265	1
S105	new_311859_312061	311859	312061	1	5'	6	7.318	7.242	7.244	6.938	-0.189	1
S106	new_312063_312158	312063	312158	1	5'	2	13.804	14.679	13.995	14.066	-0.211	1
yceC	BSU02890	312159	312758	1	-	25	13.885	14.665	14.066	14.207	-0.1385	1
yceD	BSU02900	312780	313361	1	-	22	13.557	13.981	13.449	13.474	-0.3075	1
yceE	BSU02910	313396	313974	1	-	22	13.623	14.222	13.588	13.806	-0.2255	1
yceF	BSU02920	314025	314798	1	-	33	13.912	14.105	14.017	13.662	-0.169	1
yceG	BSU02930	314883	316496	1	-	71	11.619	11.587	11.539	11.554	-0.0565	1
yceH	BSU02940	316512	317603	1	-	47	11.735	11.54	11.765	11.646	0.068	1
yceI	BSU02950	317725	318927	1	-	52	9.878	9.217	9.752	8.662	-0.3405	1
yceJ	BSU02960	319180	320352	-1	-	51	7.207	6.675	7.099	6.464	-0.1595	1
yceK	BSU02970	320421	320723	-1	-	11	11.061	10.303	10.952	10.6	0.094	1
opuAA	BSU02980	321013	322269	1	-	53	12.978	12.21	12.605	12.912	0.1645	1
opuAB	BSU02990	322271	323119	1	-	36	12.927	11.884	12.533	12.858	0.29	1
opuAC	BSU03000	323119	324000	1	-	37	12.777	12.119	12.325	13.248	0.3385	1
amhX	BSU03010	324038	325189	-1	-	50	7.009	6.754	6.911	6.989	0.0685	1
S107	new_325190_325277_c	325190	325277	-1	5'	1	7.102	6.834	7.14	7.253	0.2285	1
ycgA	BSU03020	325339	326772	1	-	63	6.4	6.891	6.415	6.769	-0.0535	1
ycgB	BSU03030	326888	327469	1	-	24	10.271	10.788	10.464	9.124	-0.7355	1
S108	new_327480_327617	327480	327617	1	5'	3	11.678	12.12	12.127	9.812	-0.9295	1
amyE	BSU03040	327618	329597	1	-	87	11.058	11.947	11.339	9.663	-1.0015	1
ldh	BSU03050	329774	330739	1	-	41	8.74	8.713	8.519	13.086	2.076	1
lctP	BSU03060	330771	332396	1	-	72	7.952	8.024	7.896	8.318	0.119	1
mdr	BSU03070	332441	333979	-1	-	67	12.849	11.164	12.582	10.881	-0.275	1
ycgE	BSU03080	334092	334556	1	-	19	10.818	9.938	10.615	9.536	-0.3025	1
ycgF	BSU03090	334630	335259	1	-	26	10.004	9.227	9.864	8.799	-0.284	1
ycgG	BSU03100	335329	336090	1	-	30	9.985	9.187	9.793	8.943	-0.218	1
S109	new_335729_336091_c	335729	336091	-1	3'MT	15	7.072	6.887	7.107	6.78	-0.036	1
ycgH	BSU03110	336092	337432	-1	-	59	6.145	6.133	6.066	6.129	-0.0415	1
ycgI	BSU03120	337562	338158	1	-	25	6.791	6.487	6.812	6.461	-0.0025	1
S110	new_338187_338287	338187	338287	1	5'	1	13.906	14.256	14.081	14.509	0.214	1
nadE	BSU03130	338288	339106	1	-	35	13.056	13.774	13.268	13.923	0.1805	1
tmrB	BSU03140	339156	339749	-1	-	24	8.718	8.683	8.603	8.491	-0.1535	1
S111	new_339807_339955_c	339807	339955	-1	indep	3	6.846	6.666	6.826	6.692	0.003	1
S112	new_339879_339987	339879	339987	1	5'	3	9.06	8.826	9.307	8.467	-0.056	1
aroK	BSU03150	340025	340585	1	-	23	10.274	10.994	10.566	9.838	-0.432	1
ycgJ	BSU03160	340613	341374	-1	-	32	7.454	8.238	7.455	7.958	-0.1395	1
ycgK	BSU03170	341492	342466	1	-	41	9.041	8.978	8.992	8.783	-0.122	1
cah	BSU03180	342538	343494	1	-	41	9.446	9.805	9.409	9.405	-0.2185	1
S114	new_343495_343573	343495	343573	1	inter	1	9.102	9.717	9.101	9.859	0.0705	1
ycgL	BSU03190	343578	344360	1	-	33	9.298	9.375	9.332	9.542	0.1005	1
S115	new_344370_344497	344370	344497	1	inter	3	6.021	6.745	6.072	6.547	-0.0735	1
ycgM	BSU03200	344551	345462	1	-	39	6.448	6.597	6.452	6.545	-0.024	1
ycgN	BSU03210	345479	347026	1	-	67	6.597	6.869	6.636	6.731	-0.0495	1
S116	new_347027_347149	347027	347149	1	5'	3	12.207	11.851	12.175	12.16	0.1385	1
ycgO	BSU03220	347150	348571	1	-	60	11.413	10.931	11.424	11.033	0.0565	1
S117	new_347670_349525_c	347670	349525	-1	indep	81	6.561	6.929	6.578	6.745	-0.0835	1
S118	new_348596_348692	348596	348692	1	inter	1	8.362	8.378	8.251	9.002	0.2565	1
ycgP	BSU03230	348724	349959	1	-	53	9.493	10.21	9.419	10.098	-0.093	1
ycgQ	BSU03240	349996	350853	-1	-	36	10.865	10.223	10.665	10.637	0.107	1
ycgR	BSU03250	350858	351742	-1	-	37	11.106	10.261	11.002	10.862	0.2485	1
ycgS	BSU03260	351842	352696	-1	-	37	8.452	8.025	8.243	8.179	-0.0275	1
S119	new_352793_352857	352793	352857	1	5'	1	11.895	12.623	11.981	12.355	-0.091	1
ycgT	BSU03270	352858	353868	1	-	44	11.543	12.833	11.766	12.465	-0.0725	1
S120	new_353869_356316	353869	356316	1	3'MT	110	10.32	11.483	10.517	11.735	0.2245	1
nasF	BSU03280	353900	355351	-1	-	63	9.792	9.495	9.7	9.161	-0.213	1
nasE	BSU03290	355412	355732	-1	-	12	10.05	9.783	10.076	9.651	-0.053	1
nasD	BSU03300	355764	358181	-1	-	107	6.796	6.743	6.603	6.73	-0.103	1
nasC	BSU03310	358303	360435	-1	-	94	6.438	6.244	6.283	6.196	-0.1015	1
nasB	BSU03320	360442	362757	-1	-	103	6.773	6.256	6.509	6.23	-0.145	1
nasA	BSU03330	362937	364142	1	-	52	9.072	7.903	8.893	7.631	-0.2255	1
folEB	BSU03340	364259	365173	1	-	39	6.588	6.439	6.579	6.333	-0.0575	1
yciB	BSU03350	365170	365754	1	-	24	6.555	6.557	6.525	6.432	-0.0775	1
yczL	BSU03359	365850	366035	1	-	6	7.283	7.258	7.416	6.512	-0.3065	1
yciC	BSU03360	366063	367256	1	-	52	6.942	6.803	6.956	6.386	-0.2015	1
S121	new_367293_368962	367293	368962	1	inter	73	6.675	6.966	6.763	6.762	-0.058	1
yckA	BSU03370	367305	367985	-1	-	29	12.345	11.274	12.151	11.111	-0.1785	1
yckB	BSU03380	367995	368858	-1	-	36	12.951	11.892	12.938	11.744	-0.0805	1
S122	new_368894_371728_c	368894	371728	-1	inter	126	6.801	6.578	6.675	6.84	0.068	1
S123	new_368964_369186	368964	369186	1	5'	7	7.138	6.936	7.394	6.836	0.078	1
yckC	BSU03390	369236	369691	1	-	18	10.198	10.146	10.385	9.976	0.0085	1
yckD	BSU03400	369773	370105	1	-	13	6.826	6.536	6.671	6.659	-0.016	1
bglC	BSU03410	370259	371692	1	-	63	7.725	8.242	7.867	7.975	-0.0625	1
nin	BSU03420	371729	372127	-1	-	16	10.437	10.4	10.44	10.084	-0.1565	1
nucA	BSU03430	372154	372597	-1	-	17	12.205	12.546	12.273	12.446	-0.016	1
S124	new_372628_372770_c	372628	372770	-1	inter	4	8.601	8.85	8.654	9.363	0.283	1
tlpC	BSU03440	372771	374492	-1	-	73	8.788	8.598	8.854	9.074	0.271	1
S125	new_372801_375944	372801	375944	1	5'	137	8.113	7.015	7.87	7.63	0.186	1
hxlB	BSU03450	374603	375160	-1	-	23	9.046	9.715	9.125	9.648	0.006	1
hxlA	BSU03460	375166	375798	-1	-	27	9.243	9.902	9.345	9.757	-0.0215	1
hxlR	BSU03470	376032	376394	1	-	13	8.819	9.644	8.906	9.111	-0.223	1
S126	new_376667_376967	376667	376967	1	5'	11	12.892	13.426	13.064	13.797	0.2715	1
srfAA	BSU03480	376968	387731	1	-	394	12.881	12.906	12.925	13.458	0.298	1
srfAB	BSU03490	387744	398495	1	-	393	12.841	12.854	12.847	13.667	0.4095	1
comS	BSU03500	390880	391020	1	-	4	13.043	13.389	12.99	14.115	0.3365	1
srfAC	BSU03510	398532	402359	1	-	169	12.679	12.313	12.666	13.13	0.402	1
srfAD	BSU03520	402388	403116	1	-	31	12.096	11.88	12.082	12.719	0.4125	1
ycxA	BSU03530	403217	404443	1	-	53	8.449	7.565	8.384	8.149	0.2595	1
ycxB	BSU03540	404458	405015	-1	-	23	9.838	10.299	10.038	10.138	0.0195	1
ycxC	BSU03550	405069	406007	-1	-	40	8.278	7.489	8.045	7.66	-0.031	1
ycxD	BSU03560	406131	407465	1	-	58	7.732	7.462	7.713	7.261	-0.11	1
sfp	BSU03569	407460	407627	-1	-	5	10.464	10.07	10.188	10.295	-0.0255	1
sfp	BSU03570	407638	408135	-1	-	21	10.641	10.283	10.39	10.531	-0.0015	1
yczE	BSU03580	408240	408887	-1	-	27	11.925	9.994	11.723	10.621	0.2125	1
S127	new_409056_409207_c	409056	409207	-1	3'PT	4	10.013	10.132	9.606	11.399	0.43	1
tcyC	BSU03590	409208	409951	-1	-	29	12.506	11.974	12.336	12.571	0.2135	1
tcyB	BSU03600	409965	410669	-1	-	30	12.419	11.72	12.362	12.077	0.15	1
tcyA	BSU03610	410656	411462	-1	-	34	13.274	13.372	13.173	13.415	-0.029	1
yclA	BSU03620	411578	412450	-1	-	37	8.24	9.072	8.222	8.524	-0.283	1
ubiX	BSU03630	412540	413154	1	-	26	7.51	7.875	7.489	7.643	-0.1265	1
ubiD	BSU03640	413157	414578	1	-	62	7.477	7.872	7.456	7.816	-0.0385	1
bsdD	BSU03651	414595	414822	1	-	8	7.727	7.847	7.601	7.827	-0.073	1
yclD	BSU03652	414819	415283	1	-	19	7.298	7.392	7.351	7.144	-0.0975	1
yclE	BSU03660	415350	416195	1	-	36	8.998	9.036	9.035	8.606	-0.1965	1
dtpT	BSU03670	416235	417713	-1	-	65	11.971	11.991	12.058	11.069	-0.4175	1
S128	new_417763_418267_c	417763	418267	-1	5'	20	6.065	6.538	6.123	6.277	-0.1015	1
yclG	BSU03680	417993	419747	1	-	77	7.651	7.181	7.247	7.277	-0.154	1
yczF	BSU03690	419763	419984	-1	-	7	7.022	6.706	7.07	6.844	0.093	1
gerKA	BSU03700	420110	421744	1	-	72	7.839	6.754	7.643	6.98	0.015	1
gerKC	BSU03710	421734	422957	1	-	53	8.345	7.522	8.29	7.703	0.063	1
gerKB	BSU03720	422982	424103	1	-	48	8.314	7.54	8.265	7.616	0.0135	1
yclH	BSU03730	424208	424888	-1	-	28	7.193	7.425	7.119	7.314	-0.0925	1
yclI	BSU03740	424904	426364	-1	-	64	6.746	6.717	6.741	6.603	-0.0595	1
yclJ	BSU03750	426577	427260	1	-	29	10.611	10.135	10.592	9.96	-0.097	1
yclK	BSU03760	427247	428668	1	-	62	10.793	10.472	10.736	10.363	-0.083	1
S129	new_428689_428793	428689	428793	1	inter	2	8.955	8.612	8.864	8.712	0.0045	1
rapC	BSU03770	428831	429979	1	-	47	12.321	12.502	12.415	12.433	0.0125	1
phrC	BSU03780	429963	430085	1	-	3	11.466	12.633	11.139	12.691	-0.1345	1
yczM	BSU03788	430185	430274	-1	-	2	7.039	6.838	7.117	6.795	0.0175	1
yczN	BSU03789	430356	430469	-1	-	3	8.247	8.411	8.371	8.145	-0.071	1
yclM	BSU03790	430623	431987	-1	-	60	7.928	8.349	8.06	8.474	0.1285	1
S130	new_432271_432371	432271	432371	1	5'	2	14.682	13.768	14.506	14.277	0.1665	1
yclN	BSU03800	432372	433322	1	-	41	13.347	12.788	13.371	13.196	0.216	1
yclO	BSU03810	433315	434262	1	-	40	13.604	13.282	13.471	13.782	0.1835	1
yclP	BSU03820	434256	435014	1	-	32	13.898	13.792	13.903	14.248	0.2305	1
yclQ	BSU03830	435036	435989	1	-	40	13.923	14.315	13.92	14.743	0.2125	1
ycnB	BSU03840	436036	437454	-1	-	62	10.683	7.944	10.14	9.397	0.455	1
ycnC	BSU03850	437474	438352	-1	-	37	11.41	9.109	10.834	10.888	0.6015	1
ycnD	BSU03860	438516	439265	-1	-	32	9.471	9.815	9.461	9.946	0.0605	1
ycnE	BSU03870	439282	439569	-1	-	11	10.188	10.502	10.214	10.704	0.114	1
yczG	BSU03880	439709	440023	1	-	12	10.146	10.024	10.135	9.865	-0.085	1
gabR	BSU03890	440025	441464	-1	-	64	6.955	7.121	6.937	7.094	-0.0225	1
gabT	BSU03900	441571	442881	1	-	57	6.966	6.496	6.828	6.57	-0.032	1
gabD	BSU03910	442950	444338	1	-	60	9.395	10.168	9.295	9.582	-0.343	1
glcU	BSU03920	444461	445324	1	-	37	6.146	5.952	6.167	6.068	0.0685	1
gdh	BSU03930	445344	446129	1	-	34	6.551	6.699	6.545	6.456	-0.1245	1
ycnI	BSU03940	446174	446788	-1	-	26	11.698	10.757	11.363	10.732	-0.18	1
ycnJ	BSU03950	446801	448426	-1	-	71	11.991	10.918	11.512	11.101	-0.148	1
ycnK	BSU03960	448461	449033	-1	-	24	12.03	11.382	11.657	11.866	0.0555	1
ycnL	BSU03970	449198	449551	1	-	13	11.083	10.764	10.967	10.634	-0.123	1
S132	new_449651_449723	449651	449723	1	5'	1	7.971	9.455	8.238	8.396	-0.396	1
mtlA	BSU03981	449724	451160	1	-	63	7.797	9.201	8.001	8.051	-0.473	1
mtlF	BSU03982	451185	451616	1	-	17	7.964	9.247	8.197	8.393	-0.3105	1
mtlD	BSU03990	451618	452739	1	-	48	8.06	9.265	8.326	8.55	-0.2245	1
ycsA	BSU04000	452830	453894	1	-	46	11.243	11.777	11.404	11.51	-0.053	1
sipU	BSU04010	454029	454592	1	-	22	11.607	12.157	11.867	12.045	0.074	1
S133	new_454593_455317	454593	455317	1	inter	30	10.401	10.298	10.451	9.992	-0.128	1
yczH	BSU04020	454652	455260	-1	-	26	9.078	8.893	8.955	8.922	-0.047	1
ycsD	BSU04030	455346	455738	1	-	15	10.491	10.021	10.479	9.986	-0.0235	1
yczO	BSU04039	455771	455935	-1	-	5	7.28	7.722	7.326	7.796	0.06	1
ycsE	BSU04040	456068	456817	1	-	31	11.87	12.24	11.974	12.235	0.0495	1
S134	new_456926_457022	456926	457022	1	5'	2	9.793	8.69	8.662	9.4	-0.2105	1
ycsF	BSU04050	457023	457796	1	-	33	9.419	8.29	8.963	9.131	0.1925	1
ycsG	BSU04060	457811	459025	1	-	53	9.085	7.766	8.772	8.679	0.3	1
ycsI	BSU04070	459049	459822	1	-	33	9.14	8.072	8.85	8.841	0.2395	1
kipI	BSU04080	459867	460589	1	-	30	9.323	8.062	8.878	8.625	0.059	1
kipA	BSU04090	460592	461599	1	-	43	9.217	8.091	8.981	8.658	0.1655	1
kipR	BSU04100	461615	462367	1	-	31	9.353	8.284	9.085	8.891	0.1695	1
lipC	BSU04110	462431	463072	1	-	26	9.652	8.491	9.433	9.188	0.239	1
S135	new_463070_463495_c	463070	463495	-1	3'	17	10.039	11.093	10.068	10.751	-0.1565	1
yczI	BSU04120	463245	463490	1	-	9	12.246	11.792	12.433	12.256	0.3255	1
S136	new_463491_463901	463491	463901	1	inter	16	10.799	9.616	10.552	10.443	0.29	1
yczJ	BSU04130	463496	463783	-1	-	11	10.137	10.852	10.353	10.42	-0.108	1
pbpC	BSU04140	463934	465940	1	-	89	12.757	12.746	12.688	12.79	-0.0125	1
S137	new_465941_466041	465941	466041	1	intra	2	13.14	12.576	13.14	12.558	-0.009	1
ycsN	BSU04150	466042	466944	1	-	39	12.29	11.886	12.146	11.781	-0.1245	1
S138	new_467042_467129	467042	467129	1	5'	1	9.84	10.092	10.126	9.129	-0.3385	1
mtlR	BSU04160	467130	469214	1	-	91	10.36	10.03	10.288	9.019	-0.5415	1
ydaB	BSU04170	469426	470937	1	-	67	9.349	9.496	9.47	8.618	-0.3785	1
ydaC	BSU04180	470957	471502	-1	-	23	6.376	6.654	6.4	6.216	-0.207	1
ydaD	BSU04190	471709	472569	1	-	37	6.595	6.937	6.604	6.675	-0.1265	1
ydaE	BSU04200	472585	473088	1	-	20	6.572	6.946	6.436	6.731	-0.1755	1
ydaF	BSU04210	473174	473725	1	-	23	9.183	9.276	9.054	9.021	-0.192	1
ydaG	BSU04220	473803	474225	1	-	17	9.175	9.619	9.111	9.325	-0.179	1
S140	new_474268_474634	474268	474634	1	indep	14	11.807	10.048	11.141	11.138	0.212	1
ydaH	BSU04230	474731	475540	1	-	34	9.867	9.226	9.791	10.148	0.423	1
ydzA	BSU04240	475584	475874	-1	-	11	11.791	11.315	11.617	11.025	-0.232	1
lrpC	BSU04250	476059	476493	1	-	18	10.08	10.041	10.08	9.789	-0.126	1
topB	BSU04260	476558	478741	1	-	97	11.645	11.043	11.403	11.066	-0.1095	1
S141	new_478812_478943	478812	478943	1	5'	4	10.245	8.122	9.998	8.516	0.0735	1
ydaJ	BSU04270	478944	480032	1	-	46	11.096	8.881	10.645	9.674	0.171	1
ydaK	BSU04280	480013	480864	1	-	36	9.978	7.787	9.495	8.567	0.1485	1
ydaL	BSU04290	480875	482584	1	-	75	10.081	7.759	9.663	8.521	0.172	1
ydaM	BSU04300	482577	483839	1	-	55	10.181	8.008	9.764	8.934	0.2545	1
ydaN	BSU04310	483845	485956	1	-	94	10.364	8.541	10.103	9.224	0.211	1
NA	BSU_misc_RNA_7	486092	486235	1	-	4	12.602	13.217	12.665	12.896	-0.129	1
S142	new_486278_486431	486278	486431	1	inter	4	11.663	12.74	11.932	11.842	-0.3145	1
ydaO	BSU04320	486432	488255	1	-	80	11.144	11.169	11.108	10.272	-0.4665	1
mutT	BSU04330	488314	488763	1	-	18	8.402	7.61	8.24	7.51	-0.131	1
ydaP	BSU04340	488830	490554	1	-	76	8.048	7.837	7.999	7.759	-0.0635	1
S143	new_489666_490525_c	489666	490525	-1	3'PT	38	8.956	8.503	8.602	8.821	-0.018	1
S144	new_490527_490638_c	490527	490638	-1	indep	2	9.836	9.493	9.61	9.709	-0.005	1
S145	new_490639_490854	490639	490854	1	indep	8	6.326	7.019	6.256	6.971	-0.059	1
ydzK	BSU04359	490777	491043	-1	-	9	11.43	11.544	11.531	11.433	-0.005	1
mntH	BSU04360	491147	492424	-1	-	55	13.164	13.043	12.984	13.159	-0.032	1
S147	new_492500_492577_c	492500	492577	-1	5'	1	6.32	6.342	6.281	6.699	0.159	1
ydaS	BSU04370	492654	492911	-1	-	10	6.694	7.088	6.754	6.642	-0.193	1
ydaT	BSU04380	492989	493441	-1	-	18	6.805	6.791	6.846	6.696	-0.027	1
ydbA	BSU04390	493559	494377	1	-	35	10.175	10.707	10.091	10.498	-0.1465	1
gsiB	BSU04400	494506	494877	1	-	2	7.277	8.333	7.445	8.323	0.079	1
ydbB	BSU04410	495009	495350	1	-	13	7.933	8.547	8.032	8.512	0.032	1
ydbC	BSU04420	495344	495703	1	-	14	8.107	9.005	8.194	8.912	-0.003	1
S148	new_495406_495699_c	495406	495699	-1	3'PT	11	6.721	6.482	6.478	6.485	-0.12	1
ydbD	BSU04430	495740	496561	-1	-	35	9.524	9.433	9.526	9.127	-0.152	1
dctB	BSU04440	496646	497698	-1	-	46	9.933	9.93	10.011	9.496	-0.178	1
S149	new_496980_497767	496980	497767	1	5'	33	9.318	8.78	9.174	9.145	0.1105	1
dctS	BSU04450	497768	499375	1	-	71	9.734	8.914	9.573	8.948	-0.0635	1
dctR	BSU04460	499365	500045	1	-	29	10.083	9.667	10.074	9.489	-0.0935	1
S150	new_500046_500120	500046	500120	1	inter	1	10.095	9.985	10.149	9.555	-0.188	1
dctP	BSU04470	500166	501431	1	-	54	13.306	15.288	14.222	11.857	-1.2575	1
ydbI	BSU04480	501579	502631	1	-	46	12.511	11.79	12.558	11.82	0.0385	1
S151	new_502632_502875	502632	502875	1	3'	9	11.939	11.224	11.989	11.237	0.0315	1
ydbJ	BSU04490	502908	503834	1	-	39	12.241	11.08	12.145	11.304	0.064	1
ydbK	BSU04500	503854	504594	1	-	32	11.407	10.176	11.319	10.615	0.1755	1
ydbL	BSU04510	504689	505024	1	-	13	11.396	9.905	11.262	10.729	0.345	1
S152	new_505044_505113	505044	505113	1	inter	1	10.021	8.573	9.598	9.469	0.2365	1
ydbM	BSU04520	505152	506297	1	-	50	10.005	9.291	9.729	9.137	-0.215	1
ydbN	BSU04530	506322	506501	-1	-	6	11.134	12.896	11.409	13.728	0.5535	1
S153	new_506502_506670_c	506502	506670	-1	5'	4	10.611	12.699	10.882	13.475	0.5235	1
ydbO	BSU04540	506866	507738	1	-	37	11.956	11.875	11.851	12.055	0.0375	1
S154	new_507683_507752_c	507683	507752	-1	3'	1	11.449	12.811	11.935	12.427	0.051	1
S155	new_507739_508088	507739	508088	1	inter	13	11.359	12.491	11.322	12.458	-0.035	1
ydbP	BSU04550	507753	508073	-1	-	12	12.017	12.829	12.254	12.368	-0.112	1
S156	new_508090_508247	508090	508247	1	5'	5	12.641	13.476	12.71	13.372	-0.0175	1
ddl	BSU04560	508248	509312	1	-	45	12.997	13.101	13.122	12.833	-0.0715	1
murF	BSU04570	509384	510757	1	-	60	12.339	11.94	12.272	12.167	0.08	1
S157	new_510862_511036	510862	511036	1	5'	6	13.327	12.824	13.277	13.073	0.0995	1
S158	new_511038_511105	511038	511105	1	5'	1	15.224	14.676	15.34	14.881	0.1605	1
cshA	BSU04580	511106	512641	1	-	67	14.915	13.955	14.767	14.194	0.0455	1
ydbS	BSU04590	512814	513293	1	-	20	12.754	12.29	12.883	11.952	-0.1045	1
ydbT	BSU04600	513283	514764	1	-	65	12.493	12.454	12.496	11.991	-0.23	1
S160	new_514779_515106	514779	515106	1	inter	4	10.512	9.752	10.388	9.982	0.053	1
ydcA	BSU04610	515016	515615	-1	-	25	9.402	9.225	9.381	8.91	-0.168	1
S161	new_515108_515709	515108	515709	1	5'	25	10.617	9.859	10.419	10.122	0.0325	1
acpS	BSU04620	515710	516075	1	-	14	10.424	9.788	10.268	9.996	0.026	1
S162	new_516099_516240	516099	516240	1	5'	4	9.785	9.683	9.746	9.879	0.0785	1
ydcC	BSU04630	516241	517257	1	-	44	10.872	10.419	10.651	10.683	0.0215	1
alrA	BSU04640	517372	518541	1	-	51	12.477	12.309	12.372	12.244	-0.085	1
endB	BSU04650	518657	518938	1	-	10	14.893	14.924	14.924	14.601	-0.146	1
ndoA	BSU04660	518943	519293	1	-	13	14.706	14.953	14.682	14.609	-0.184	1
S163	new_519083_519559_c	519083	519559	-1	indep	19	7.491	8.373	7.688	8.649	0.2365	1
rsbRA	BSU04670	519408	520232	1	-	35	12.454	12.835	12.515	12.583	-0.0955	1
S164	new_519561_520160_c	519561	520160	-1	5'	25	6.55	7.185	6.656	6.931	-0.074	1
S165	new_520162_520750_c	520162	520750	-1	5'	24	7.037	8.226	7.245	7.891	-0.0635	1
rsbS	BSU04680	520237	520602	1	-	14	12.801	13.229	12.751	13.089	-0.095	1
rsbT	BSU04690	520606	521007	1	-	16	13.062	13.662	13.138	13.786	0.1	1
rsbU	BSU04700	521019	522026	1	-	43	12.329	12.16	12.194	12.119	-0.088	1
rsbV	BSU04710	522088	522417	1	-	12	12.691	12.719	12.566	12.774	-0.035	1
rsbW	BSU04720	522414	522896	1	-	19	12.638	12.381	12.708	12.56	0.1245	1
sigB	BSU04730	522862	523650	1	-	33	11.908	10.952	11.713	11.694	0.2735	1
rsbX	BSU04740	523650	524249	1	-	24	12.068	11.329	11.938	12.057	0.299	1
ydcF	BSU04750	524492	524785	1	-	11	8.945	9.296	9.027	9.255	0.0205	1
ydcG	BSU04760	524782	525222	1	-	18	10.245	10.395	10.224	10.185	-0.1155	1
S166	new_525021_528076_c	525021	528076	-1	indep	136	6.213	6.367	6.212	6.2	-0.084	1
ydcH	BSU04770	525206	525649	1	-	18	9.033	9.686	9.137	9.263	-0.1595	1
ydcI	BSU04780	525743	527902	1	-	95	10.31	10.957	10.42	10.636	-0.1055	1
S167	new_527912_528128	527912	528128	1	5'	8	10	10.177	9.994	9.649	-0.267	1
ydcK	BSU04790	528129	528581	1	-	18	9.819	10.038	9.777	9.548	-0.266	1
S168	new_528616_528703	528616	528703	1	5'	2	12.855	12.479	12.524	12.482	-0.164	1
trnS-Leu2	BSU_tRNA_51	529336	529422	1	-	1	12.659	11.275	12.29	11.342	-0.151	1
S169	new_529454_530352	529454	530352	1	3'PT	37	8.443	7.477	7.933	7.915	-0.036	1
ydcL	BSU04800	529505	530611	-1	-	48	7.631	8.936	7.77	9.028	0.1155	1
immA	BSU04810	530624	531133	-1	-	20	7.885	8.859	7.962	9.279	0.2485	1
immR	BSU04820	531130	531513	-1	-	15	11.195	11.7	10.979	11.751	-0.0825	1
sacV	BSU04830	531787	531981	1	-	6	8.208	8.695	8.432	8.544	0.0365	1
ydzL	BSU04839	531978	532238	1	-	10	7.468	7.952	7.743	7.69	0.0065	1
ydcO	BSU04840	532292	532552	1	-	8	7.033	7.353	7.277	7.052	-0.0285	1
S170	new_532412_532652_c	532412	532652	-1	indep	8	8.305	8.692	8.118	8.748	-0.0655	1
S171	new_532604_532921	532604	532921	1	5'	11	7.153	7.345	6.986	6.978	-0.267	1
ydcP	BSU04850	532922	533302	1	-	15	7.424	7.393	7.579	7.196	-0.021	1
ydcQ	BSU04860	533338	534780	1	-	64	6.557	6.484	6.559	6.468	-0.007	1
ydcR	BSU04870	534773	535831	1	-	46	6.521	6.208	6.442	6.354	0.0335	1
S172	new_535832_536095	535832	536095	1	intra	10	6.624	6.532	6.607	6.508	-0.0205	1
ydcS	BSU04880	536096	536365	1	-	10	6.685	6.671	6.734	6.809	0.0935	1
ydcT	BSU04890	536404	536670	1	-	10	7.241	7.247	7.276	7.129	-0.0415	1
yddA	BSU04900	536687	536995	1	-	11	6.982	6.954	7.177	7.08	0.1605	1
yddB	BSU04910	536985	538049	1	-	45	6.523	6.889	6.756	7.073	0.2085	1
yddC	BSU04920	538061	538309	1	-	8	6.386	6.371	6.516	6.339	0.049	1
yddD	BSU04930	538322	538846	1	-	21	6.485	6.593	6.464	6.373	-0.1205	1
yddE	BSU04940	538836	541229	1	-	106	6.176	6.475	6.201	6.519	0.0345	1
yddF	BSU04950	541248	541574	1	-	12	6.174	6.348	6.195	6.24	-0.0435	1
yddG	BSU04960	541578	544025	1	-	108	6.235	6.428	6.25	6.553	0.07	1
yddH	BSU04970	544022	545011	1	-	42	6.159	6.27	6.179	6.229	-0.0105	1
yddI	BSU04980	545026	545532	1	-	21	6.11	6.26	6.125	6.544	0.1495	1
yddJ	BSU04990	545595	545975	1	-	15	8.904	9.748	9.024	10.035	0.2035	1
S173	new_546051_546165_c	546051	546165	-1	3'	3	10.138	11.579	10.596	11.115	-0.003	1
yddK	BSU05000	546166	546966	-1	-	33	11.07	12.414	11.694	11.895	0.0525	1
rapI	BSU05010	547306	548481	1	-	50	7.189	8.112	7.481	7.783	-0.0185	1
phrI	BSU05020	548438	548557	1	-	3	10.394	11.48	10.576	12.032	0.367	1
yddM	BSU05030	548710	549651	1	-	40	9.435	9.885	9.591	10.127	0.199	1
S174	new_549652_549910	549652	549910	1	3'MT	8	9.584	10.491	9.815	10.511	0.1255	1
S175	new_549923_550239_c	549923	550239	-1	3'	12	8.887	8.981	8.782	9.036	-0.025	1
yddN	BSU05040	550240	551259	-1	-	43	8.963	8.762	8.896	8.702	-0.0635	1
S176	new_551074_551518	551074	551518	1	5'	18	10.196	10.887	10.095	11.222	0.117	1
lrpA	BSU05050	551519	551929	1	-	16	10.52	11.24	10.514	11.43	0.092	1
lrpB	BSU05060	552052	552501	-1	-	18	8.473	8.676	8.585	8.612	0.024	1
yddQ	BSU05070	552616	553158	1	-	22	9.781	10.375	9.99	10.132	-0.017	1
yddR	BSU05080	553711	554475	1	-	32	9.051	10.265	9.387	10.005	0.038	1
yddS	BSU05090	554669	555979	1	-	55	7.61	7.753	7.655	7.775	0.0335	1
S178	new_556002_556561	556002	556561	1	5'	11	7.214	7.551	7.5	7.65	0.1925	1
ydzN	BSU05109	557873	558058	1	-	6	11.568	11.379	11.822	10.929	-0.098	1
ydeA	BSU05110	558408	559001	1	-	24	9.08	10.139	9.405	9.629	-0.0925	1
S179	new_559146_559263	559146	559263	1	5'	3	15.403	15.883	15.366	15.744	-0.088	1
cspC	BSU05120	559264	559464	1	-	6	13.417	13.866	13.463	13.664	-0.078	1
S180	new_559362_560150_c	559362	560150	-1	3'MT	33	7.593	7.878	7.435	8.336	0.15	1
ydeB	BSU05130	560151	560612	-1	-	18	10.033	9.965	9.66	10.179	-0.0795	1
S181	new_560621_561166	560621	561166	1	indep	22	8.857	8.195	8.752	8.589	0.1445	1
ydzE	BSU05140	561180	561416	-1	-	8	8.275	7.813	8.189	7.602	-0.1485	1
ydeC	BSU05150	561514	562389	-1	-	37	8.734	9.076	8.759	8.563	-0.244	1
ydeD	BSU05160	562502	563461	1	-	40	8.232	8.049	8.15	7.964	-0.0835	1
ydeE	BSU05170	563614	564486	-1	-	36	8.496	8.733	8.618	8.614	0.0015	1
ydeF	BSU05180	564704	566101	1	-	61	8.986	8.76	8.999	8.605	-0.071	1
ydeG	BSU05190	566211	567503	1	-	57	8.729	7.88	8.588	7.972	-0.0245	1
S182	new_567551_567661	567551	567661	1	5'	2	8.833	8.438	8.874	9.119	0.361	1
ydeH	BSU05200	567662	568108	1	-	18	10.417	10.457	10.562	10.585	0.1365	1
ydeI	BSU05210	568345	568938	1	-	24	9.055	9.8	9.187	9.459	-0.1045	1
ydeJ	BSU05220	569290	569949	-1	-	28	8.779	9.286	9.041	9.183	0.0795	1
ydeK	BSU05230	570371	571234	-1	-	37	6.906	6.45	6.88	6.335	-0.0705	1
ydeL	BSU05240	571389	572780	1	-	60	8.031	8.531	8.095	8.168	-0.1495	1
ydeM	BSU05250	572974	573399	1	-	16	10.479	10.56	10.549	10.479	-0.0055	1
S183	new_573400_574654	573400	574654	1	inter	54	9.898	9.587	9.933	10.02	0.234	1
ydeN	BSU05260	573452	574024	-1	-	23	9.237	10.185	9.406	10.252	0.118	1
S184	new_574025_574105_c	574025	574105	-1	intra	1	9.227	9.774	9.022	9.684	-0.1475	1
ydzF	BSU05270	574106	574435	-1	-	13	9.156	9.531	9.226	9.626	0.0825	1
ydeO	BSU05280	574690	575562	1	-	36	11.835	11.77	11.898	11.89	0.0915	1
ydeP	BSU05290	575712	576098	-1	-	15	10.01	10.25	10.229	9.589	-0.221	1
ydeQ	BSU05300	576209	576802	1	-	23	8.416	8.103	8.479	7.715	-0.1625	1
ydeR	BSU05310	576946	578133	-1	-	52	7.501	6.58	7.35	6.55	-0.0905	1
ydeS	BSU05320	578337	578933	1	-	25	11.117	11.298	11.114	11.05	-0.1255	1
ydzO	BSU05329	579047	579232	1	-	6	9.598	9.639	9.83	9.448	0.0205	1
S186	new_579354_579540	579354	579540	1	5'	5	11.673	8.997	11.273	10.06	0.3315	1
aseR	BSU05330	579541	579876	1	-	13	10.969	9.019	10.677	9.995	0.342	1
ydfA	BSU05340	579889	581196	1	-	57	10.962	9.281	10.773	10.147	0.3385	1
ydzS	BSU05343	581228	581329	1	-	3	11.138	8.939	11.079	9.774	0.388	1
ydzS	BSU05344	581341	581454	1	-	2	10.295	8.925	10.263	9.764	0.4035	1
ydfB	BSU05350	581694	582479	1	-	33	7.988	8.382	8.084	8.579	0.1465	1
ydfC	BSU05360	582536	583456	-1	-	39	6.185	6.214	6.174	6.158	-0.0335	1
ydfD	BSU05370	583589	585037	1	-	63	8.541	7.9	8.373	8.278	0.105	1
ydfE	BSU05380	585155	585778	-1	-	26	8.094	8.977	8.192	8.714	-0.0825	1
ydfF	BSU05390	585868	586548	1	-	28	10.622	11.172	10.783	11.208	0.0985	1
ydfG	BSU05400	586628	587071	-1	-	18	10.02	10.084	10.191	10.01	0.0485	1
ydzP	BSU05408	587157	587336	-1	-	5	6.783	6.625	6.799	6.735	0.063	1
ydzQ	BSU05409	587333	587476	-1	-	3	7.321	7.539	7.393	7.678	0.1055	1
ydfH	BSU05410	587744	588967	1	-	53	9.535	8.935	9.359	8.956	-0.0775	1
ydfI	BSU05420	588960	589601	1	-	27	9.519	9.085	9.421	9.147	-0.018	1
ydfJ	BSU05430	589717	591891	1	-	96	7.252	6.67	7.159	6.689	-0.037	1
S187	new_591895_592302_c	591895	592302	-1	3'	16	8.879	7.921	8.635	8.594	0.2145	1
nap	BSU05440	592303	593205	-1	-	37	10.8	10.232	10.634	10.673	0.1375	1
S188	new_593206_593301_c	593206	593301	-1	5'	2	11.307	10.578	11.293	10.817	0.1125	1
ydfK	BSU05450	593407	594096	-1	-	29	7.935	7.469	7.858	7.734	0.094	1
ydfL	BSU05460	594186	594998	-1	-	34	8.704	9.323	8.71	9.14	-0.0885	1
ydfM	BSU05470	595109	596002	-1	-	38	8.942	7.649	8.777	8.194	0.19	1
S189	new_596003_596095_c	596003	596095	-1	5'	1	9.661	8.449	9.563	9.281	0.367	1
ydfN	BSU05480	596478	597098	1	-	26	6.952	7.296	7.068	7.561	0.1905	1
ydfO	BSU05490	597114	598052	1	-	40	7.07	7.161	7.134	7.526	0.2145	1
S190	new_598065_598153	598065	598153	1	5'	1	7.156	7.532	7.138	7.906	0.178	1
ydfP	BSU05500	598154	598543	1	-	15	8.187	7.821	8.441	7.873	0.153	1
ydfQ	BSU05510	598729	599067	1	-	13	7.677	8.282	7.665	7.832	-0.231	1
ydzH	BSU05520	599107	599343	-1	-	8	6.68	7.536	6.804	7.084	-0.164	1
S192	new_599344_599505_c	599344	599505	-1	inter	4	5.905	6.917	5.919	6.581	-0.161	1
S193	new_599509_599874_c	599509	599874	-1	3'	14	5.957	6.237	5.991	6.336	0.0665	1
ydzR	BSU05529	599875	600105	-1	-	7	6.297	6.296	6.258	6.317	-0.009	1
S194	new_600145_600228_c	600145	600228	-1	inter	1	6.239	5.911	6.161	6.478	0.2445	1
ydfR	BSU05530	600229	600906	-1	-	28	6.201	6.311	6.21	6.364	0.031	1
S195	new_600907_601740_c	600907	601740	-1	inter	35	6.088	6.248	6.05	6.34	0.027	1
ydfS	BSU05540	601019	601726	1	-	30	7.347	6.786	7.375	7.192	0.217	1
cotP	BSU05550	601741	602172	-1	-	17	6.264	6.321	6.276	6.433	0.062	1
ydgA	BSU05560	602185	602427	-1	-	9	5.911	6.052	5.916	6.044	-0.0015	1
ydgB	BSU05570	602441	602713	-1	-	10	6.055	6.475	6.051	6.465	-0.007	1
ydgC	BSU05580	603012	603599	1	-	24	11.748	11.748	11.862	11.484	-0.075	1
ydgD	BSU05590	603596	603940	1	-	13	11.325	11.435	11.361	11.036	-0.1815	1
S196	new_603941_604102	603941	604102	1	intra	5	11.156	11.118	11.093	10.811	-0.185	1
ydgE	BSU05600	604103	604576	1	-	19	9.822	9.78	10.143	10.039	0.29	1
S197	new_604577_605269	604577	605269	1	3'MT	29	8.112	7.369	7.906	8.062	0.2435	1
vmlR	BSU05610	604736	606379	-1	-	72	8.278	8.39	8.25	8.2	-0.109	1
S198	new_606414_606611_c	606414	606611	-1	indep	7	11.523	12.181	11.216	12.282	-0.103	1
ydgF	BSU05620	606699	608075	-1	-	54	12.174	11.561	12.137	11.288	-0.155	1
dinB	BSU05630	608246	608764	-1	-	21	10.207	10.824	10.36	11.151	0.24	1
ydgG	BSU05640	608933	609391	1	-	18	9.727	9.08	9.5	9.235	-0.036	1
ydgH	BSU05650	609388	612045	1	-	118	10.211	9.349	9.93	9.436	-0.097	1
ydgI	BSU05660	612191	612820	-1	-	26	10.188	9.954	10.122	9.686	-0.167	1
ydgJ	BSU05670	612836	613330	-1	-	20	10.439	10.888	10.555	10.356	-0.208	1
S199	new_613552_613640	613552	613640	1	5'	1	11.596	10.806	11.444	10.719	-0.1195	1
ydgK	BSU05680	613641	614849	1	-	53	10.671	9.852	10.526	9.594	-0.2015	1
ydhB	BSU05690	614885	615622	-1	-	31	9.683	8.987	9.703	8.222	-0.3725	1
S200	new_615623_615761_c	615623	615761	-1	5'	3	10.261	9.677	10.265	8.949	-0.362	1
ydhC	BSU05700	615871	616545	1	-	28	11.256	12.402	11.368	11.878	-0.206	1
ydhD	BSU05710	616672	617934	1	-	55	8.607	7.73	8.428	7.81	-0.0495	1
ydhE	BSU05720	618095	619282	1	-	51	9.778	9.792	9.874	9.375	-0.1605	1
ydhF	BSU05730	619321	620031	-1	-	29	7.148	6.815	7.171	6.97	0.089	1
phoB	BSU05740	620097	621485	-1	-	57	7.455	7.312	7.391	7.26	-0.058	1
S202	new_621713_621846	621713	621846	1	5'	3	11.264	10.716	11.409	10.581	0.005	1
ydhG	BSU05750	621847	622218	1	-	15	10.983	10.79	11.16	10.562	-0.0255	1
ydhH	BSU05760	622293	622790	-1	-	21	9.352	10.241	9.515	9.566	-0.256	1
ydhI	BSU05770	622808	623290	-1	-	18	8.817	9.585	9.031	8.879	-0.246	1
ydhJ	BSU05780	623373	624350	1	-	41	8.522	8.423	8.409	8.553	0.0085	1
ydhK	BSU05790	624492	625109	1	-	26	8.975	9.359	8.982	9.097	-0.1275	1
pbuE	BSU05800	625125	626291	-1	-	50	11.932	11.345	11.838	11.521	0.041	1
NA	BSU_misc_RNA_8	626346	626446	-1	-	2	11.88	12.997	11.769	13.645	0.2685	1
gmuB	BSU05810	626622	626933	1	-	12	11.389	12.858	12.286	10.916	-0.5225	1
gmuA	BSU05820	626933	627265	1	-	13	10.973	11.897	11.466	10.247	-0.5785	1
gmuC	BSU05830	627284	628612	1	-	58	11.06	11.815	11.422	10.188	-0.6325	1
gmuD	BSU05840	628630	630027	1	-	61	11.104	11.98	11.51	10.59	-0.492	1
S203	new_630028_630114	630028	630114	1	inter	1	11.158	12.081	11.739	10.773	-0.3635	1
gmuR	BSU05850	630170	630883	1	-	30	10.882	12.031	11.158	10.952	-0.4015	1
gmuE	BSU05860	630912	631811	1	-	39	10.568	11.735	10.987	10.682	-0.317	1
gmuF	BSU05870	631808	632755	1	-	40	10.621	12.151	11.143	11.139	-0.245	1
gmuG	BSU05880	632774	633862	1	-	47	10.199	11.693	10.696	10.875	-0.1605	1
ydhU	BSU05890	633923	634651	-1	-	31	6.61	6.281	6.588	6.072	-0.1155	1
ydhU	BSU05899	634651	634776	-1	-	3	6.748	6.93	6.995	7.888	0.6025	1
S204	new_635022_635109	635022	635109	1	5'	1	12.905	12.362	12.553	12.602	-0.056	1
thiL	BSU05900	640662	641639	1	-	42	12.362	11.526	12.303	11.901	0.158	1
ydiB	BSU05910	641654	642130	1	-	18	12.616	11.707	12.353	12.321	0.1755	1
ydiC	BSU05920	642111	642800	1	-	30	12.425	11.442	12.269	11.722	0.062	1
rimI	BSU05930	642810	643265	1	-	18	12.642	12.244	12.378	12.621	0.0565	1
gcp	BSU05940	643258	644298	1	-	46	12.119	11.078	12.004	11.482	0.1445	1
ydiF	BSU05950	644528	646456	-1	-	84	10.724	11.261	10.724	10.768	-0.2465	1
S205	new_646220_646409	646220	646409	1	5'	6	10.43	10.782	10.534	10.063	-0.3075	1
S206	new_646411_646581	646411	646581	1	5'	5	11.81	12.036	11.86	11.493	-0.2465	1
moaC	BSU05960	646582	647094	1	-	20	12.45	12.651	12.52	11.839	-0.371	1
rex	BSU05970	647091	647738	1	-	26	12.578	13.127	12.828	12.121	-0.378	1
tatAY	BSU05980	647760	647933	1	-	5	12.715	12.769	12.863	12.051	-0.285	1
tatCY	BSU05990	647940	648704	1	-	33	12.071	12.142	12.086	11.537	-0.295	1
ydiK	BSU06000	648742	648933	-1	-	6	12.062	12.231	12.158	11.869	-0.133	1
ydiL	BSU06010	648930	649664	-1	-	30	11.831	12.239	11.843	11.777	-0.225	1
S207	new_649718_649826	649718	649826	1	5'	2	10.014	9.461	9.945	9.855	0.1625	1
S208	new_649828_649902	649828	649902	1	5'	1	14.504	16.089	15.1	16.175	0.341	1
groES	BSU06020	649903	650187	1	-	11	15.16	16.167	15.196	15.846	-0.1425	1
groEL	BSU06030	650234	651868	1	-	71	14.387	15.183	14.676	15.801	0.4535	1
S209	new_651869_651961	651869	651961	1	3'	1	13.814	14.817	14.115	15.876	0.68	1
S210	new_651963_653431	651963	653431	1	inter	64	10.096	9.77	10.231	11.158	0.7615	1
ydzT	BSU06033	651977	652084	-1	-	2	7.688	9.295	8.074	9.421	0.256	1
ydzT	BSU06034	652087	652245	-1	-	4	8.838	9.235	8.867	9.265	0.0295	1
ydzT	BSU06036	652290	652418	-1	-	3	6.809	7.803	6.847	8.228	0.2315	1
ydzT	BSU06037	652511	652720	-1	-	7	6.647	7.028	6.601	7.251	0.0885	1
ydzT	BSU06038	652713	653018	-1	-	11	6.834	7.27	6.961	7.9	0.3785	1
ydiM	BSU06040	653432	653812	1	-	14	10.038	9.533	10.144	11.07	0.8215	1
S211	new_653813_654070	653813	654070	1	intra	9	9.815	9.459	10.004	11.004	0.867	1
ydzU	BSU06048	654071	654343	1	-	9	9.475	9.037	9.575	10.457	0.76	1
ydzV	BSU06049	654333	654692	1	-	13	9.778	9.25	9.897	10.69	0.7795	1
S212	new_654693_655136	654693	655136	1	inter	17	9.879	9.335	9.982	10.853	0.8105	1
S213	new_655138_655222	655138	655222	1	5'	2	12.141	11.47	12.152	11.72	0.1305	1
ydiO	BSU06060	655223	656506	1	-	56	12.162	12.276	12.226	12.107	-0.0525	1
ydiP	BSU06070	656528	657697	1	-	50	12.61	12.465	12.551	12.413	-0.0555	1
ydzW	BSU06073	657793	658062	-1	-	10	9.961	9.623	9.952	9.639	0.0035	1
ydzW	BSU06074	658061	658189	-1	-	4	10.191	9.508	10.17	9.51	-0.0095	1
ydzW	BSU06076	658189	658605	-1	-	16	10.472	9.84	10.427	9.798	-0.0435	1
S214	new_658495_658899	658495	658899	1	indep	16	8.436	9	8.6	9.04	0.102	1
ydzW	BSU06077	658615	658758	-1	-	5	10.363	9.928	10.28	9.844	-0.0835	1
ydzW	BSU06078	658813	659010	-1	-	6	10.553	10.017	10.48	9.832	-0.129	1
ydzW	BSU06079	659010	659129	-1	-	3	9.733	9.637	9.709	9.591	-0.035	1
ydzW	BSU06083	659129	659221	-1	-	3	11.334	10.436	11.288	10.572	0.045	1
S215	new_659222_659341_c	659222	659341	-1	5'	3	11.225	10.778	11.163	10.788	-0.026	1
S216	new_659343_659558_c	659343	659558	-1	5'	7	9.083	9.424	9.204	9.238	-0.0325	1
ydiR	BSU06090	659623	660564	1	-	40	11.632	12.713	11.892	12.339	-0.057	1
ydiS	BSU06100	660596	661627	1	-	44	11.98	13.397	12.341	12.98	-0.028	1
ydjA	BSU06110	661630	663027	1	-	60	12.134	12.975	12.382	12.638	-0.0445	1
S217	new_663028_663224	663028	663224	1	3'	6	11.821	13.164	12.261	12.853	0.0645	1
S218	new_663288_663600	663288	663600	1	inter	11	11.064	10.737	11.028	11.232	0.2295	1
ydjB	BSU06120	663601	663936	1	-	13	9.576	8.346	9.257	9.334	0.3345	1
S219	new_663937_664318	663937	664318	1	intra	15	9.177	8.569	9.029	9.519	0.401	1
ydjC	BSU06130	664319	664669	1	-	13	9.124	8.153	8.775	8.676	0.087	1
gutR	BSU06140	664775	667264	-1	-	110	9.925	10.266	9.878	9.623	-0.345	1
S220	new_667383_667465	667383	667465	1	5'	1	8.115	9.273	8.554	8.651	-0.0915	1
gutB	BSU06150	667466	668527	1	-	45	8.487	9.007	8.465	8.251	-0.389	1
gutP	BSU06160	668601	669992	1	-	61	7.917	8.148	8.035	7.342	-0.344	1
ydjE	BSU06170	670087	671049	1	-	41	10.436	11.701	10.615	11.783	0.1305	1
pspA	BSU06180	671245	671928	1	-	28	11.851	12.107	12.178	11.774	-0.003	1
ydjG	BSU06190	671994	673019	1	-	44	11.767	11.902	11.959	11.645	-0.0325	1
ydjH	BSU06200	673019	673783	1	-	33	11.882	12.011	12.011	11.666	-0.108	1
ydjI	BSU06210	673814	674785	1	-	42	11.565	11.711	11.779	11.312	-0.0925	1
ydjJ	BSU06220	674832	675857	-1	-	44	6.038	5.924	6.052	6.097	0.0935	1
S222	new_676139_676441	676139	676441	1	5'	11	6.904	8.023	7.188	6.917	-0.411	1
iolT	BSU06230	676442	677863	1	-	60	7.096	7.521	7.379	6.43	-0.404	1
bdhA	BSU06240	677911	678951	-1	-	44	11.207	12.602	11.349	13.266	0.403	1
S223	new_678515_679050	678515	679050	1	5'	22	6.793	7.802	6.927	7.635	-0.0165	1
S224	new_678952_679246_c	678952	679246	-1	5'	11	11.069	12.875	11.546	13.894	0.748	1
S225	new_679052_679349	679052	679349	1	5'	11	9.641	8.182	8.569	9.066	-0.094	1
ydjM	BSU06250	679390	679761	1	-	14	13.095	12.326	13.054	12.794	0.2135	1
ydjN	BSU06260	679827	680873	1	-	45	11.913	10.465	11.334	11.856	0.406	1
ydzJ	BSU06269	680907	681065	-1	-	4	7.509	7.205	7.509	7.334	0.0645	1
S226	new_681122_681254_c	681122	681254	-1	3'	3	9.888	10.081	10.081	9.998	0.055	1
ydjO	BSU06270	681255	681464	-1	-	7	12.475	12.546	12.483	12.157	-0.1905	1
ydjP	BSU06280	681547	682362	-1	-	34	10.502	10.748	10.598	10.254	-0.199	1
yeaA	BSU06290	682375	683364	-1	-	43	10.493	10.933	10.792	10.56	-0.037	1
cotA	BSU06300	683462	685003	-1	-	67	6.526	6.405	6.479	6.371	-0.0405	1
gabP	BSU06310	685155	686564	-1	-	61	6.841	6.895	6.841	7.449	0.277	1
ydzX	BSU06319	686602	686889	-1	-	10	5.887	6.397	5.828	6.528	0.036	1
yeaB	BSU06320	686962	687834	1	-	37	9.171	8.635	9.048	8.643	-0.0575	1
yeaC	BSU06330	688184	689146	1	-	41	11.03	10.068	10.857	9.602	-0.3195	1
yeaD	BSU06340	689146	690342	1	-	53	11.287	10.348	10.943	10.176	-0.258	1
yebA	BSU06350	690364	692577	1	-	97	11.306	10.469	11.06	10.532	-0.0915	1
S227	new_692610_692739	692610	692739	1	5'	3	14.83	13.898	14.59	13.855	-0.1415	1
guaA	BSU06360	692740	694281	1	-	67	14.586	13.824	14.452	13.972	0.007	1
NA	BSU_misc_RNA_9	694425	694527	1	-	2	14.5	12.722	13.851	14.246	0.4375	1
pbuG	BSU06370	694662	695984	1	-	57	12.543	9.695	12.03	12.109	0.9505	1
S228	new_696054_696194	696054	696194	1	5'	4	10.593	9.921	10.581	10.989	0.528	1
yebC	BSU06380	696195	696998	1	-	34	11.546	10.134	11.391	10.806	0.2585	1
S229	new_697093_697156	697093	697156	1	5'	1	7.256	6.802	6.859	7.321	0.061	1
yebD	BSU06390	697157	697324	1	-	5	7.233	6.865	6.889	7.218	0.0045	1
S230	new_697399_697485	697399	697485	1	5'	2	6.38	6.897	6.575	6.812	0.055	1
yebE	BSU06400	697538	698092	1	-	22	9.593	9.549	9.686	9.846	0.195	1
yebG	BSU06410	698092	698289	1	-	6	10.677	10.431	10.789	10.674	0.1775	1
NA	BSU_misc_RNA_10	698369	698471	1	-	3	12.019	10.695	11.463	12.116	0.4325	1
S231	new_698472_698611	698472	698611	1	intra	4	12.043	10.239	11.295	11.766	0.3895	1
purE	BSU06420	698612	699100	1	-	19	11.197	9.334	10.38	10.743	0.296	1
purK	BSU06430	699093	700235	1	-	50	11.429	10.098	10.881	11.565	0.4595	1
purB	BSU06440	700232	701527	1	-	56	11.32	9.95	10.776	11.357	0.4315	1
purC	BSU06450	701601	702326	1	-	31	8.982	8.154	8.676	9.664	0.602	1
purS	BSU06460	702319	702573	1	-	9	8.784	8.102	8.539	9.187	0.42	1
purQ	BSU06470	702570	703253	1	-	29	8.681	8.12	8.445	9.314	0.479	1
purL	BSU06480	703237	705465	1	-	99	8.542	7.884	8.348	9.024	0.473	1
purF	BSU06490	705441	706871	1	-	62	8.682	8.074	8.579	9.118	0.4705	1
S232	new_706872_706972	706872	706972	1	intra	2	8.605	8.035	8.474	9.124	0.479	1
purM	BSU06500	706973	708013	1	-	45	8.52	7.667	8.434	8.707	0.477	1
purN	BSU06510	708010	708597	1	-	24	8.762	7.876	8.604	9.054	0.51	1
purH	BSU06520	708594	710132	1	-	68	8.839	7.929	8.719	8.915	0.433	1
purD	BSU06530	710148	711416	1	-	55	8.737	7.83	8.607	8.438	0.239	1
yezC	BSU06540	711456	711875	-1	-	17	9.161	9.633	9.207	9.525	-0.031	1
yecA	BSU06550	712019	713293	1	-	55	7.69	7.411	7.656	7.188	-0.1285	1
yezF	BSU06559	713308	713535	-1	-	7	6.55	6.483	6.754	6.147	-0.066	1
S233	new_713536_713956_c	713536	713956	-1	5'	17	6.441	7.41	6.699	6.694	-0.229	1
yerA	BSU06560	713664	715406	1	-	76	12.33	12.971	12.727	9.152	-1.711	1
yerB	BSU06570	715433	716428	1	-	43	13.688	13.797	13.795	12.257	-0.7165	1
yerC	BSU06580	716431	716745	1	-	13	12.644	12.961	12.858	11.396	-0.6755	1
yerD	BSU06590	716780	718357	-1	-	69	6.532	6.68	6.571	6.572	-0.0345	1
pcrB	BSU06600	718622	719308	1	-	29	12.011	11.932	12.038	12.329	0.212	1
pcrA	BSU06610	719370	721589	1	-	99	12.158	11.503	11.987	11.907	0.1165	1
ligA	BSU06620	721613	723619	1	-	88	12.629	11.934	12.555	12.578	0.285	1
yerH	BSU06630	723635	724825	1	-	52	12.88	12.148	12.851	12.818	0.3205	1
S234	new_724870_724986	724870	724986	1	5'	2	11.738	11.319	11.856	11.623	0.211	1
yerI	BSU06640	724987	725997	1	-	44	10.904	10.473	10.99	10.698	0.1555	1
S235	new_726024_726828	726024	726828	1	indep	33	7.661	7.383	7.551	7.928	0.2175	1
sapB	BSU06650	726035	726733	-1	-	29	9.511	10.191	9.342	9.394	-0.483	1
opuE	BSU06660	726840	728318	-1	-	61	9.345	6.677	8.107	8.572	0.3285	1
S236	new_728319_728449_c	728319	728449	-1	5'	3	9.2	7.243	7.751	9.611	0.4595	1
S237	new_728598_728731	728598	728731	1	5'	3	14.624	14.767	14.706	14.665	-0.01	1
gatC	BSU06670	728732	729022	1	-	11	14.761	15.148	14.844	15.141	0.038	1
gatA	BSU06680	729038	730495	1	-	63	14.017	13.939	13.907	13.977	-0.036	1
gatB	BSU06690	730509	731939	1	-	63	14.396	13.998	14.248	14.154	0.004	1
yerO	BSU06700	731954	732823	-1	-	37	10.091	9.393	9.905	9.552	-0.0135	1
S238	new_732824_732898_c	732824	732898	-1	5'	1	10.585	10.143	10.401	10.399	0.036	1
swrC	BSU06710	732916	736113	1	-	143	12.314	11.839	12.276	12.075	0.099	1
dagK	BSU06720	736436	737347	1	-	39	12.885	12.177	12.717	12.813	0.234	1
S239	new_737348_737602	737348	737602	1	intra	1	11.749	11.715	11.303	13.005	0.422	1
yefA	BSU06730	737603	738982	1	-	60	12.267	10.697	11.823	11.832	0.3455	1
S240	new_738983_739575	738983	739575	1	3'	24	11.275	9.329	10.732	11.083	0.6055	1
yefB	BSU06740	738995	739897	-1	-	38	7.183	7.663	7.305	7.821	0.14	1
S241	new_739577_739877	739577	739877	1	inter	11	10.609	8.366	10.147	10.076	0.624	1
yefC	BSU06750	739878	740213	1	-	13	10.847	9.063	10.379	11.016	0.7425	1
yeeA	BSU06760	740288	742927	1	-	117	11.04	9.015	10.619	10.521	0.5425	1
yeeB	BSU06770	742939	744738	1	-	79	11.136	9.765	10.925	10.749	0.3865	1
S243	new_744739_744850	744739	744850	1	intra	2	11.317	9.834	11.118	10.832	0.3995	1
yeeC	BSU06780	744851	745999	1	-	50	11.295	10.8	11.233	11.511	0.3245	1
S244	new_746000_747189	746000	747189	1	3'MT	51	10.531	9.299	10.402	10.112	0.342	1
yeeD	BSU06790	746261	746566	-1	-	11	6.966	7.897	7.008	7.864	0.0045	1
yezA	BSU06800	746633	746839	-1	-	6	7.469	8.579	7.536	8.133	-0.1895	1
yezG	BSU06811	747079	747534	-1	-	18	10.448	11.996	10.66	11.52	-0.132	1
yeeF	BSU06812	747554	749563	-1	-	84	8.181	8.866	8.103	9.076	0.066	1
yeeG	BSU06820	749775	750797	1	-	44	6.62	6.586	6.545	6.627	-0.017	1
rapH	BSU06830	750959	752089	1	-	46	9	8.187	8.973	9.125	0.4555	1
phrH	BSU06839	752079	752252	1	-	5	8.988	8.64	8.984	9.592	0.474	1
S245	new_752253_752357	752253	752357	1	inter	2	8.194	7.483	7.92	8.343	0.293	1
yeeI	BSU06840	752412	753131	1	-	30	13.505	13.923	13.698	13.92	0.095	1
yeeK	BSU06850	753265	753702	1	-	17	9.623	9.318	9.508	9.701	0.134	1
yezE	BSU06860	753817	754401	1	-	24	11.654	11.487	11.811	11.982	0.326	1
yesE	BSU06870	754480	754923	1	-	18	9.011	8.551	8.908	8.571	-0.0415	1
yesF	BSU06880	754920	755780	1	-	37	8.293	8.004	8.242	7.868	-0.0935	1
cotJA	BSU06890	755907	756155	1	-	9	7.753	6.941	7.69	6.753	-0.1255	1
cotJB	BSU06900	756139	756402	1	-	10	7.364	6.414	7.287	6.439	-0.026	1
cotJC	BSU06910	756417	756986	1	-	23	7.428	7.02	7.248	6.885	-0.1575	1
S246	new_756987_757065	756987	757065	1	inter	1	7.407	6.992	7.087	6.698	-0.307	1
yesJ	BSU06920	757111	757653	1	-	22	10.915	11.391	10.997	11.071	-0.119	1
yesK	BSU06930	757676	757978	1	-	12	8.76	9.026	9.113	7.447	-0.613	1
yesL	BSU06940	758093	758722	1	-	27	8.557	8.885	8.866	6.869	-0.8535	1
yesM	BSU06950	758719	760452	1	-	76	8.407	9.119	8.825	7.113	-0.794	1
yesN	BSU06960	760452	761558	1	-	49	8.136	8.786	8.566	7.258	-0.549	1
yesO	BSU06970	761662	762945	1	-	56	7.097	7.484	7.359	6.813	-0.2045	1
yesP	BSU06980	762942	763871	1	-	39	7.15	7.397	7.239	6.652	-0.328	1
yesQ	BSU06990	763875	764765	1	-	38	7.12	7.342	7.132	6.733	-0.2985	1
yesR	BSU07000	764781	765815	1	-	45	7.491	7.881	7.553	7.367	-0.226	1
yesS	BSU07010	765838	768123	1	-	102	7.06	7.248	7.063	6.901	-0.172	1
rhgT	BSU07020	768137	768835	1	-	29	6.72	6.706	6.765	6.585	-0.038	1
yesU	BSU07030	768828	769490	1	-	28	6.517	6.489	6.568	6.262	-0.088	1
yesV	BSU07040	769487	770113	1	-	27	6.616	6.324	6.662	6.014	-0.132	1
yesW	BSU07050	770234	772096	1	-	75	6.652	6.816	6.711	6.528	-0.1145	1
yesX	BSU07060	772142	773980	1	-	75	6.769	6.753	6.747	6.519	-0.128	1
yesY	BSU07070	774138	774791	1	-	27	6.918	7.038	6.966	6.827	-0.0815	1
yesZ	BSU07080	774799	776790	1	-	88	6.967	6.712	6.926	6.74	-0.0065	1
yetA	BSU07090	776834	779407	1	-	115	7.047	7.043	7.142	6.739	-0.1045	1
lplA	BSU07100	779529	781037	1	-	66	7.146	8.079	7.611	6.75	-0.432	1
lplB	BSU07110	781092	782048	1	-	39	7.413	8.267	7.701	6.93	-0.5245	1
lplC	BSU07120	782062	782949	1	-	37	7.698	7.504	7.678	6.769	-0.3775	1
lplD	BSU07130	782958	784298	1	-	59	7.998	7.805	7.944	7.081	-0.389	1
S247	new_783392_785083_c	783392	785083	-1	3'PT	74	7.95	7.326	7.687	8.33	0.3705	1
S248	new_784299_784380	784299	784380	1	intra	1	7.188	8.123	7.59	7.27	-0.2255	1
yetF	BSU07140	784381	785076	1	-	29	8.416	8.348	8.548	7.904	-0.156	1
yetG	BSU07150	785113	785490	-1	-	14	13.471	14.5	13.62	14.957	0.303	1
yetH	BSU07160	785543	785905	-1	-	14	11.524	12.427	11.701	11.879	-0.1855	1
S249	new_785976_786536_c	785976	786536	-1	indep	22	8.011	7.445	7.816	7.289	-0.1755	1
yetI	BSU07170	786689	787264	1	-	24	11.447	12.124	11.668	11.149	-0.377	1
yetI	BSU07180	787264	787560	1	-	11	11.245	11.767	11.447	10.82	-0.3725	1
yezD	BSU07190	787715	787882	1	-	5	7.872	7.745	7.851	7.562	-0.102	1
yetJ	BSU07200	787992	788636	1	-	27	13.318	13.264	13.34	12.803	-0.2195	1
yetK	BSU07210	788636	789628	1	-	42	10.582	10.057	10.434	9.984	-0.1105	1
yetL	BSU07220	789652	790155	-1	-	20	9.013	8.583	8.89	8.826	0.06	1
yetM	BSU07230	790318	791427	1	-	48	7.904	7.548	7.716	7.543	-0.0965	1
yetN	BSU07240	791462	792532	-1	-	46	10.651	9.952	10.507	10.075	-0.0105	1
yetO	BSU07250	792682	795867	1	-	137	6.758	6.512	6.703	6.446	-0.0605	1
S250	new_796008_796313	796008	796313	1	5'	11	14.23	13.977	14.392	14.694	0.4395	1
ltaSA	BSU07260	796314	798233	1	-	84	13.717	13.357	13.652	14.159	0.3685	1
S251	new_798340_798468	798340	798468	1	5'	3	7.411	6.917	7.267	7.093	0.016	1
yfnH	BSU07270	798469	799233	1	-	32	7.173	6.602	7.096	6.711	0.016	1
yfnG	BSU07280	799303	800208	1	-	39	7.171	6.601	7.037	6.803	0.034	1
yfnF	BSU07290	800232	801143	1	-	38	7.215	6.495	7.094	6.562	-0.027	1
yfnE	BSU07300	801172	802350	1	-	52	7.467	6.797	7.356	6.799	-0.0545	1
yfnD	BSU07310	802351	803286	1	-	40	8.874	7.45	8.708	7.806	0.095	1
yfnC	BSU07320	803317	804546	-1	-	53	10.194	11.223	10.096	11.09	-0.1155	1
yfnB	BSU07330	804657	805364	-1	-	29	9.93	10.549	9.923	9.94	-0.308	1
yfnA	BSU07340	805456	806841	-1	-	61	10.937	9.548	10.79	8.896	-0.3995	1
yfmT	BSU07350	807091	808548	1	-	64	10.716	11.293	10.69	11.774	0.2275	1
yfmS	BSU07360	808562	809422	1	-	37	10.285	10.773	10.298	11.186	0.213	1
yfmR	BSU07370	809557	811446	1	-	82	10.927	11.133	10.82	10.688	-0.276	1
yfmQ	BSU07380	811569	812015	1	-	18	12.313	11.069	12.326	12.523	0.7335	1
yfmP	BSU07390	812140	812562	1	-	17	11.332	11.101	11.132	11.346	0.0225	1
yfmO	BSU07400	812628	813818	1	-	52	9.018	7.967	8.717	8.349	0.0405	1
yfmN	BSU07410	814109	814264	1	-	5	7.258	6.501	7.01	6.737	-0.006	1
yfmM	BSU07420	814384	815940	-1	-	68	11.394	11.369	11.412	11.052	-0.1495	1
yfmL	BSU07430	816113	817243	1	-	50	11.838	11.115	11.643	11.028	-0.141	1
yfmK	BSU07440	817311	817757	1	-	18	8.494	8.395	8.488	8.352	-0.0245	1
yfmJ	BSU07450	817810	818829	-1	-	43	9.869	10.613	9.938	10.58	0.018	1
S252	new_818856_819310_c	818856	819310	-1	inter	17	8.635	8.886	8.66	8.95	0.0445	1
S253	new_818976_820073	818976	820073	1	indep	47	6.742	7.467	6.698	7.385	-0.063	1
yfmI	BSU07460	819311	820531	-1	-	53	8.519	8.607	8.446	8.631	-0.0245	1
S254	new_820648_820823	820648	820823	1	indep	5	8.507	9.163	8.803	9.391	0.262	1
yfmG	BSU07480	820867	822330	1	-	63	8.004	8.553	8.287	8.833	0.2815	1
S255	new_821232_822902_c	821232	822902	-1	3'MT	74	8.556	8.459	8.159	9.19	0.167	1
S256	new_822331_822824	822331	822824	1	inter	20	7.544	7.59	7.612	7.739	0.1085	1
S257	new_822826_826091	822826	826091	1	inter	145	6.937	6.916	6.836	6.926	-0.0455	1
yfmF	BSU07490	822903	823703	-1	-	34	11.779	11.437	11.549	11.906	0.1195	1
yfmE	BSU07500	823716	824717	-1	-	43	11.479	10.95	11.2	11.445	0.108	1
yfmD	BSU07510	824714	825715	-1	-	43	11.152	10.341	10.817	11.191	0.2575	1
yfmC	BSU07520	825787	826734	-1	-	40	13.546	14.399	13.797	14.698	0.275	1
S258	new_826093_826718	826093	826718	1	5'	26	6.375	7.04	6.432	7.07	0.0435	1
S259	new_826720_827251	826720	827251	1	5'	21	6.97	7.152	6.899	7.209	-0.007	1
yfmB	BSU07530	826843	827211	-1	-	14	6.618	6.952	6.786	6.741	-0.0215	1
S260	new_827212_827324_c	827212	827324	-1	5'	3	6.706	6.825	6.802	6.688	-0.0205	1
yfmA	BSU07540	827252	827419	1	-	5	6.898	6.525	7.126	6.776	0.2395	1
yflT	BSU07550	827455	827802	1	-	13	7.093	7.839	7.21	7.445	-0.1385	1
S261	new_827843_827923	827843	827923	1	inter	1	6.236	6.508	6.316	5.95	-0.239	1
pel	BSU07560	827993	829255	1	-	55	12.013	12.886	12.134	13.236	0.2355	1
yflS	BSU07570	829382	830818	1	-	62	7.929	7.895	7.894	7.639	-0.1455	1
citS	BSU07580	830945	832573	1	-	72	8.189	8.521	8.426	8.238	-0.023	1
citT	BSU07590	832545	833225	1	-	29	8.408	8.641	8.529	8.265	-0.1275	1
yflP	BSU07600	833228	834187	1	-	41	8.008	8.574	8.118	8.301	-0.0815	1
citM	BSU07610	834383	835684	1	-	57	8.775	8.611	8.902	7.802	-0.341	1
yflN	BSU07620	835740	836534	1	-	33	8.143	8.33	8.261	7.659	-0.2765	1
nosA	BSU07630	836653	837744	1	-	47	10.46	10.17	10.383	10.107	-0.07	1
yflL	BSU07640	837735	838010	-1	-	10	8.235	8.386	8.382	8.302	0.0315	1
S263	new_837745_838076	837745	838076	1	intra	12	10.385	10.281	10.177	10.221	-0.134	1
yflK	BSU07650	838077	838742	1	-	28	10.166	9.664	10.02	9.539	-0.1355	1
yflJ	BSU07660	838783	838920	-1	-	4	10.149	9.738	10.29	9.286	-0.1555	1
S264	new_838921_839051_c	838921	839051	-1	5'	3	9.998	10.055	10.139	9.706	-0.104	1
S265	new_839062_840126	839062	840126	1	indep	46	6.581	6.632	6.495	6.536	-0.091	1
yflI	BSU07670	839077	839232	-1	-	5	10.918	11.111	11.045	10.986	0.001	1
S266	new_839233_839338_c	839233	839338	-1	intra	2	9.675	9.269	9.658	9.243	-0.0215	1
yflH	BSU07680	839339	839653	-1	-	12	10.911	11.199	10.931	10.829	-0.175	1
S267	new_839654_839734_c	839654	839734	-1	intra	1	11.719	12.278	11.806	11.965	-0.113	1
mapB	BSU07690	839735	840484	-1	-	32	11.598	12.075	11.652	11.746	-0.1375	1
S268	new_840528_841664_c	840528	841664	-1	5'	49	6.47	7.339	6.475	6.716	-0.309	1
nagP	BSU07700	840656	842014	1	-	60	11.802	12.618	11.976	11.731	-0.3565	1
yflE	BSU07710	842047	843996	-1	-	85	13.585	12.735	13.331	13.23	0.1205	1
S269	new_843132_844096	843132	844096	1	5'	41	6.43	7.492	6.671	7.611	0.18	1
S270	new_843997_844071_c	843997	844071	-1	5'	1	14.559	13.6	14.337	13.689	-0.0665	1
S271	new_844073_844595_c	844073	844595	-1	5'	22	6.056	6.269	5.976	5.999	-0.175	1
yflD	BSU07720	844097	844234	1	-	4	7.71	8.185	7.638	8.41	0.0765	1
yflB	BSU07735	844253	844645	1	-	15	8.352	8.646	8.33	8.074	-0.297	1
yflA	BSU07750	844770	846185	1	-	62	7.349	6.56	7.196	6.525	-0.094	1
yfkT	BSU07760	846182	847258	-1	-	46	6.84	6.686	6.728	6.766	-0.016	1
S272	new_846186_849552	846186	849552	1	3'MT	151	7.236	6.485	7.007	6.66	-0.027	1
yfkS	BSU07770	847282	847482	-1	-	7	6.886	6.57	6.827	6.583	-0.023	1
yfkR	BSU07780	847498	848652	-1	-	50	7.416	6.893	7.266	6.899	-0.072	1
yfkQ	BSU07790	848633	850174	-1	-	67	7.019	6.687	6.938	6.595	-0.0865	1
treP	BSU07800	850367	851779	1	-	63	15.325	15.822	15.554	13.738	-0.9275	1
treA	BSU07810	851850	853535	1	-	74	14.822	14.427	14.915	13.575	-0.3795	1
treR	BSU07820	853556	854272	1	-	31	14.938	14.518	14.984	13.955	-0.2585	1
yfkO	BSU07830	854412	855077	1	-	28	13.745	12.87	13.83	12.554	-0.1155	1
yfkN	BSU07840	855114	859502	-1	-	196	6.838	6.999	6.844	7.365	0.186	1
yfkM	BSU07850	859745	860263	1	-	21	7.02	6.943	6.994	6.785	-0.092	1
S273	new_860294_861944	860294	861944	1	inter	72	6.58	6.443	6.502	6.524	0.0015	1
yfkL	BSU07860	860303	861493	-1	-	52	9.693	9.483	9.49	9.424	-0.131	1
S274	new_861494_861585_c	861494	861585	-1	inter	1	10.476	10.172	10.248	10.05	-0.175	1
yfkK	BSU07870	861586	861801	-1	-	8	11.781	11.522	11.682	11.67	0.0245	1
yfkJ	BSU07880	862004	862474	1	-	20	9.449	9.756	9.505	9.834	0.067	1
yfkI	BSU07890	862492	862812	1	-	12	9.483	9.867	9.509	9.826	-0.0075	1
yfkH	BSU07900	862836	863663	1	-	35	8.835	9.129	8.848	9.151	0.0175	1
S275	new_863681_863837	863681	863837	1	indep	5	9.288	9.793	9.296	9.772	-0.0065	1
yfkF	BSU07910	863862	865037	-1	-	51	8.841	8.527	8.77	8.652	0.027	1
S276	new_864500_865153	864500	865153	1	5'	27	6.459	6.481	6.42	6.452	-0.034	1
yfkE	BSU07920	865205	866260	1	-	46	6.936	6.421	6.919	6.125	-0.1565	1
yfkD	BSU07930	866331	867125	1	-	34	8.258	7.827	8.142	7.745	-0.099	1
yfkC	BSU07940	867164	868006	-1	-	36	11.427	10.881	11.311	11.243	0.123	1
yfkA	BSU07955	868007	869128	-1	-	48	11.529	10.987	11.245	11.245	-0.013	1
yfjT	BSU07970	869273	869458	1	-	6	11.169	11.646	10.993	11.363	-0.2295	1
pdaA	BSU07980	869559	870350	1	-	33	9.384	9.018	9.088	9.312	-0.001	1
yfjR	BSU07990	870388	871248	-1	-	37	8.697	9.055	8.608	8.745	-0.1995	1
yfjQ	BSU08000	871347	872306	-1	-	41	10.832	10.136	10.704	10.169	-0.0475	1
yfjP	BSU08010	872425	873288	1	-	37	9.515	9.974	9.344	9.389	-0.378	1
S277	new_873289_873401	873289	873401	1	intra	3	10.28	10.872	10.024	10.402	-0.363	1
yfjO	BSU08020	873402	874802	1	-	61	11.713	10.899	11.31	10.975	-0.1635	1
S278	new_875144_875427	875144	875427	1	5'	10	8.038	8.208	8.053	8.421	0.114	1
yfzA	BSU08029	875428	875694	1	-	9	8.125	7.946	8.129	8.117	0.0875	1
S279	new_875695_876176	875695	876176	1	inter	19	10.114	8.204	9.455	9.081	0.109	1
S280	new_876178_876425	876178	876425	1	5'	8	11.49	10.063	11.182	10.619	0.124	1
dusC	BSU08030	876426	877403	1	-	42	12.126	11.008	11.922	11.598	0.193	1
S281	new_877404_877496	877404	877496	1	3'	2	12.956	12.73	12.889	13.433	0.318	1
yfjM	BSU08040	877599	878051	1	-	19	9.946	9.481	9.694	9.57	-0.0815	1
yfjL	BSU08050	878081	878770	1	-	29	10.256	9.864	10.123	9.856	-0.0705	1
acoA	BSU08060	879002	880003	1	-	43	6.635	6.418	6.66	6.393	1.77636e-15	1
acoB	BSU08070	880007	881035	1	-	44	6.791	6.799	6.802	6.557	-0.1155	1
acoC	BSU08080	881049	882245	1	-	52	7.145	7.096	7.038	6.943	-0.13	1
acoL	BSU08090	882266	883642	1	-	61	7.48	7.209	7.495	7.172	-0.011	1
acoR	BSU08100	883758	885575	1	-	80	10.457	11.387	11.08	8.664	-1.05	1
sspH	BSU08110	885629	885808	1	-	6	10.756	11.74	11.379	9.029	-1.044	1
yfjF	BSU08120	885844	886173	-1	-	13	9.832	9.485	9.84	9.553	0.038	1
yfjE	BSU08130	886223	886681	-1	-	16	8.6	8.519	8.609	8.796	0.143	1
S282	new_886682_886774_c	886682	886774	-1	intra	1	8.952	8.522	8.946	8.787	0.1295	1
yfjD	BSU08140	886775	887332	-1	-	20	8.593	8.718	8.601	8.958	0.124	1
S283	new_887222_887809	887222	887809	1	indep	24	6.354	6.082	6.403	6.21	0.0885	1
yfjC	BSU08150	887364	888131	-1	-	33	7.816	8.248	7.919	8.599	0.227	1
yfjB	BSU08160	888143	889366	-1	-	53	7.295	7.654	7.411	7.924	0.193	1
yfjA	BSU08170	889372	889686	-1	-	11	7.326	7.385	7.352	7.666	0.1535	1
malA	BSU08180	890022	891371	1	-	59	8.572	9.484	8.693	9.2	-0.0815	1
malR	BSU08190	891436	892200	1	-	32	8.552	9.246	8.556	8.788	-0.227	1
malP	BSU08200	892215	893798	1	-	70	8.084	8.924	8.314	6.915	-0.8895	1
malQ	BSU08210	893904	895625	1	-	77	8.826	9.386	8.799	8.732	-0.3405	1
yfiC	BSU08220	895619	897433	1	-	80	8.962	9.688	8.965	9.257	-0.214	1
catD	BSU08230	897588	897992	1	-	16	10.011	8.708	9.883	9.093	0.1285	1
catE	BSU08240	898010	898867	1	-	36	9.426	8.436	9.179	9.049	0.183	1
yfiF	BSU08250	898961	899905	1	-	41	7.489	7.393	7.309	7.689	0.058	1
yfiG	BSU08260	900080	901528	1	-	62	7.763	8.053	7.942	7.034	-0.42	1
yfiH	BSU08270	901555	902496	1	-	40	7.863	8.55	7.996	7.579	-0.419	1
yfiI	BSU08280	902506	903687	1	-	51	8.027	9.032	8.172	8.189	-0.349	1
yfiJ	BSU08290	903811	905013	1	-	52	10.003	9.066	9.834	9.406	0.0855	1
yfiK	BSU08300	905010	905672	1	-	28	9.95	9.391	9.8	9.656	0.0575	1
yfiL	BSU08310	905816	906751	1	-	40	6.619	6.271	6.57	6.542	0.111	1
yfiM	BSU08320	906764	907954	1	-	52	6.736	6.288	6.659	6.396	0.0155	1
yfiN	BSU08330	907968	909125	1	-	50	6.877	6.533	6.879	6.428	-0.0515	1
S284	new_909123_909197_c	909123	909197	-1	3'	1	9.381	11.359	9.568	11.542	0.185	1
padR	BSU08340	909198	909746	-1	-	22	11.043	10.969	11.009	10.891	-0.056	1
S285	new_909747_909826_c	909747	909826	-1	5'	2	10.369	11.229	10.314	11.03	-0.127	1
estB	BSU08350	910019	910651	1	-	26	9.959	10.272	10.167	10.214	0.075	1
yfiQ	BSU08360	910840	911928	1	-	48	7.6	7.172	7.571	7.195	-0.003	1
S286	new_911330_911718_c	911330	911718	-1	indep	16	7.119	7.033	6.921	7.4	0.0845	1
yfiR	BSU08370	911964	912581	-1	-	25	9.751	10.325	9.848	10	-0.114	1
yfiS	BSU08380	912547	913800	-1	-	54	7.851	7.7	7.724	7.882	0.0275	1
yfiT	BSU08390	913924	914460	1	-	23	9.935	10.911	10.05	11.035	0.1195	1
yfiU	BSU08400	914457	916013	-1	-	69	6.887	6.31	6.821	6.324	-0.026	1
yfiV	BSU08410	916124	916606	-1	-	19	9.38	9.378	9.539	8.981	-0.119	1
mprF	BSU08425	916778	919348	1	-	114	11.652	11.016	11.61	10.958	-0.05	1
yfiY	BSU08440	919366	920343	-1	-	42	13.674	14.493	13.972	14.817	0.311	1
S287	new_920382_920473	920382	920473	1	5'	1	11.933	11.865	11.89	12.038	0.065	1
yfiZ	BSU08450	920474	921475	1	-	44	11.765	11.421	11.744	11.462	0.01	1
yfhA	BSU08460	921472	922503	1	-	44	11.483	11.342	11.473	11.353	0.0005	1
yfhB	BSU08470	922618	923499	1	-	37	8.922	9.826	9.011	10.667	0.465	1
yfhC	BSU08480	923587	924171	1	-	24	12.945	13.674	13.219	14.111	0.3555	1
yfhD	BSU08490	924210	924401	-1	-	6	7.767	8.099	7.807	7.805	-0.127	1
yfhE	BSU08500	924468	924578	-1	-	2	8.201	8.469	8.232	8.059	-0.1895	1
yfhF	BSU08510	924633	925544	-1	-	39	7.705	7.892	7.674	7.581	-0.171	1
S288	new_925460_925632	925460	925632	1	5'	5	11.544	11.072	11.555	10.928	-0.0665	1
recX	BSU08520	925633	926427	1	-	33	11.293	11.218	11.249	11.076	-0.093	1
yfhH	BSU08530	926429	926743	1	-	12	10.732	10.287	10.738	10.194	-0.0435	1
S289	new_926651_926919_c	926651	926919	-1	indep	10	6.408	6.367	6.482	6.381	0.044	1
yfhI	BSU08540	926886	928079	1	-	51	10.565	7.987	9.761	8.908	0.0585	1
S290	new_928080_928314	928080	928314	1	inter	8	9.604	7.257	8.671	8.78	0.295	1
sspK	BSU08550	928112	928264	-1	-	5	6.508	6.513	6.492	6.589	0.03	1
yfhJ	BSU08560	928389	928658	1	-	9	10.541	10.425	10.184	10.407	-0.1875	1
yfhK	BSU08570	928803	929321	1	-	21	7.018	6.767	6.815	6.599	-0.1855	1
S292	new_929322_929389	929322	929389	1	inter	1	6.615	6.579	6.395	6.473	-0.163	1
yfhL	BSU08580	929406	929738	1	-	13	9.589	9.643	9.812	9.43	0.005	1
yfhM	BSU08590	929725	930585	1	-	36	9.294	9.49	9.384	9.242	-0.079	1
csbB	BSU08600	930818	931807	1	-	43	12.109	12.581	12.08	12.336	-0.137	1
S295	new_931808_931878	931808	931878	1	intra	1	10.887	11.419	10.829	11.31	-0.0835	1
yfhO	BSU08610	931879	934464	1	-	114	11.829	11.436	11.632	11.647	0.007	1
yfhP	BSU08620	934457	935440	-1	-	42	9.757	9.743	9.7	9.291	-0.2545	1
S296	new_935441_935588_c	935441	935588	-1	5'	5	10.701	10.498	10.486	10.331	-0.191	1
S297	new_935578_935655	935578	935655	1	5'	1	11.839	11.728	11.833	11.655	-0.0395	1
yfhQ	BSU08630	935656	936765	1	-	49	11.223	11.151	11.211	11.16	-0.0015	1
S298	new_936766_937078	936766	937078	1	inter	11	13.263	13.895	13.344	13.848	0.017	1
yfhS	BSU08640	936773	936997	-1	-	8	6.415	7.155	6.503	7.286	0.1095	1
fabL	BSU08650	937079	937831	1	-	32	12.813	12.945	12.845	12.612	-0.1505	1
sspE	BSU08660	937900	938154	1	-	5	13.995	14.504	13.942	14.369	-0.094	1
ygaB	BSU08670	938243	938587	1	-	13	7.168	7.463	7.18	7.503	0.026	1
ygaC	BSU08680	938731	939261	1	-	22	11.822	11.793	11.899	11.782	0.033	1
ygaD	BSU08690	939322	941091	1	-	77	11.31	10.48	11.078	10.795	0.0415	1
ygaE	BSU08700	941168	942229	-1	-	46	12.688	11.832	12.648	12.483	0.3055	1
S300	new_942230_942320_c	942230	942320	-1	5'	2	13.127	12.323	13.295	13.03	0.4375	1
gsaB	BSU08710	942449	943738	-1	-	56	12.788	12.86	12.801	12.582	-0.1325	1
S301	new_943787_944498_c	943787	944498	-1	5'	31	6.809	7.485	6.749	7.259	-0.143	1
ygaF	BSU08720	943891	944364	1	-	18	11.752	12.917	11.972	12.699	0.001	1
perR	BSU08730	944487	944924	1	-	17	12.336	11.797	12.45	11.927	0.122	1
ygzB	BSU08740	944959	945312	-1	-	13	10.817	10.845	11.218	10.568	0.062	1
S302	new_945324_945415	945324	945415	1	5'	1	8.488	8.197	8.109	8.374	-0.101	1
S303	new_945417_945519	945417	945519	1	5'	2	12.232	11.413	12.207	12.16	0.361	1
ygxA	BSU08750	945520	946404	1	-	37	11.701	10.983	11.641	11.518	0.2375	1
S304	new_946423_946695	946423	946695	1	5'	3	15.004	14.468	14.909	14.964	0.2005	1
S305	new_951346_951431	951346	951431	1	inter	2	12.209	10.996	11.587	13.28	0.831	1
trnD-Ser	BSU_tRNA_30	951662	951753	1	-	2	13.647	12.828	13.254	13.557	0.168	1
trnD-Trp	BSU_tRNA_38	952397	952470	1	-	1	12.922	11.984	12.418	12.3	-0.094	1
trnD-Cys	BSU_tRNA_42	952781	952851	1	-	1	11.914	11.312	11.507	11.555	-0.082	1
S306	new_952948_953024	952948	953024	1	3'	1	9.647	10.043	8.919	9.84	-0.4655	1
S307	new_953026_953194	953026	953194	1	inter	5	8.166	6.791	7.269	7.072	-0.308	1
trnD-Leu2	BSU_tRNA_44	953213	953294	1	-	2	9.344	9.984	9.25	10.22	0.071	1
spo0M	BSU08760	953373	954149	-1	-	32	12.694	13.115	13.077	12.702	-0.015	1
ygzA	BSU08770	954291	954494	1	-	7	8.524	7.172	8.021	7.999	0.162	1
ygzC	BSU08779	954579	954851	-1	-	10	6.575	6.966	6.632	7.02	0.0555	1
ygaJ	BSU08780	954893	955585	1	-	29	8.539	9.013	8.786	8.692	-0.037	1
NA	BSU_misc_RNA_11	955655	955762	1	-	3	9.274	10.127	9.464	10.038	0.0505	1
thiC	BSU08790	955895	957667	1	-	78	8.141	8.524	8.225	8.54	0.05	1
S308	new_957688_958613	957688	958613	1	3'PT	40	6.45	6.337	6.452	6.526	0.0955	1
ygaK	BSU08800	957705	959060	-1	-	59	6.256	6.488	6.254	6.375	-0.0575	1
senS	BSU08810	959290	959508	1	-	7	6.174	6.607	6.173	6.316	-0.146	1
katA	BSU08820	959535	960986	-1	-	62	9.952	10.399	9.919	10.158	-0.137	1
S309	new_961009_961338	961009	961338	1	indep	13	6.254	6.59	6.366	6.706	0.114	1
ssuB	BSU08830	961394	962161	1	-	32	6.164	6.158	6.1	6.133	-0.0445	1
ssuA	BSU08840	962179	963177	1	-	42	6.091	6.237	6.078	6.214	-0.018	1
ssuC	BSU08850	963174	964004	1	-	35	6.389	5.892	6.3	5.988	0.0035	1
ssuD	BSU08860	964027	965157	1	-	48	6.677	6.595	6.626	6.609	-0.0185	1
ygaN	BSU08870	965261	965797	1	-	21	8.847	9.274	9.019	8.997	-0.0525	1
S310	new_965798_965868	965798	965868	1	inter	1	6.58	6.509	6.574	6.05	-0.2325	1
rpsNB	BSU08880	965909	966178	1	-	10	7.102	7.388	7.101	7.21	-0.0895	1
ygaO	BSU08890	966196	966669	-1	-	19	9.765	9.279	9.82	9.179	-0.0225	1
ygzD	BSU08899	966671	966871	-1	-	7	10.619	9.957	10.639	9.873	-0.032	1
S311	new_967139_967321	967139	967321	1	3'	6	11.352	9.133	10.858	10.658	0.5155	1
yhzB	BSU08900	967229	967852	-1	-	26	9.404	9.767	9.41	9.48	-0.1405	1
S312	new_967323_967934	967323	967934	1	inter	25	10.297	7.95	9.393	9.009	0.0775	1
yhbA	BSU08910	967935	969095	1	-	51	10.29	7.831	9.633	9.085	0.2985	1
yhbB	BSU08920	969162	970097	1	-	40	8.219	6.86	7.85	7.676	0.2235	1
cspR	BSU08930	970135	970617	1	-	20	12.718	12.82	12.87	12.727	0.0295	1
yhbD	BSU08940	970667	971383	1	-	29	10.31	10.523	10.359	10.523	0.0245	1
yhbE	BSU08950	971374	972087	1	-	30	10.66	10.463	10.673	10.54	0.045	1
yhbF	BSU08960	972099	972806	1	-	29	10.782	10.776	10.87	10.705	0.0085	1
S313	new_972833_973008_c	972833	973008	-1	indep	6	9.315	9.553	9.303	9.308	-0.1285	1
prkA	BSU08970	973156	975051	1	-	84	7.405	6.854	7.257	6.907	-0.0475	1
S314	new_975132_975230	975132	975230	1	5'	2	6.123	6.193	6.182	6.278	0.072	1
yhbH	BSU08980	975231	976409	1	-	51	7.868	7.982	7.96	7.605	-0.1425	1
yhbI	BSU08990	976569	977033	1	-	18	12.051	11.033	11.966	11.824	0.353	1
yhbJ	BSU09000	977069	977734	1	-	27	11.899	10.535	11.746	11.089	0.2005	1
yhcA	BSU09010	977775	979373	1	-	70	11.703	10.6	11.414	11.144	0.1275	1
yhcB	BSU09020	979396	979926	1	-	22	11.475	10.452	11.352	10.623	0.024	1
yhcC	BSU09030	979939	980313	1	-	15	9.986	8.673	9.842	9.041	0.112	1
yhcD	BSU09040	980313	980468	1	-	4	6.753	7.138	6.278	7.753	0.07	1
yhcE	BSU09050	980473	981234	1	-	32	11.216	9.887	10.965	10.283	0.0725	1
yhcF	BSU09060	981237	981602	1	-	14	11.682	10.832	11.542	11.293	0.1605	1
yhcG	BSU09070	981604	982302	1	-	29	11.392	10.342	11.248	10.675	0.0945	1
yhcH	BSU09080	982319	983236	1	-	38	11.77	10.639	11.611	11.14	0.171	1
yhcI	BSU09090	983229	984170	1	-	40	11.224	10.198	11.202	10.604	0.192	1
cspB	BSU09100	984262	984465	-1	-	5	15.978	16.368	15.846	15.559	-0.4705	1
S315	new_984466_984593_c	984466	984593	-1	5'	3	16.021	16.397	16.021	16.183	-0.107	1
S316	new_984595_985733_c	984595	985733	-1	inter	49	9.774	8.498	9.302	10.212	0.621	1
S317	new_984790_984900	984790	984900	1	5'	2	11.581	10.809	11.172	10.323	-0.4475	1
yhcJ	BSU09110	984901	985731	1	-	35	10.975	10.843	10.675	10.152	-0.4955	1
yhcK	BSU09120	985734	986813	-1	-	46	11.844	11.004	11.597	12.007	0.378	1
tcyP	BSU09130	986986	988377	1	-	61	10.873	10.205	10.688	9.756	-0.317	1
S318	new_988013_988416_c	988013	988416	-1	3'PT	16	6.568	6.207	6.439	6.534	0.099	1
yhcM	BSU09140	988417	988872	-1	-	19	6.828	6.639	6.767	6.59	-0.055	1
yhcN	BSU09150	989022	989591	1	-	23	7.463	6.866	7.341	7.256	0.134	1
yhcO	BSU09165	989712	990680	1	-	42	6.233	6.246	6.317	6.171	0.0045	1
yhcQ	BSU09180	990612	991265	-1	-	27	7.012	6.609	6.868	6.833	0.04	1
yhcR	BSU09190	991348	995001	1	-	163	7.881	7.888	7.884	8.106	0.1105	1
yhcS	BSU09200	994998	995594	1	-	24	8.544	8.52	8.583	8.699	0.109	1
yhcT	BSU09210	995624	996532	-1	-	39	9.224	9.436	9.14	9.097	-0.2115	1
S319	new_996597_997083_c	996597	997083	-1	5'	19	9.148	9.215	9.206	8.876	-0.1405	1
yhcU	BSU09220	996643	997038	1	-	16	7.82	8.165	7.979	7.629	-0.1885	1
yhcV	BSU09230	997175	997597	1	-	17	8.396	8.267	8.517	7.836	-0.155	1
yhcW	BSU09240	997724	998386	1	-	27	11.063	11.685	11.101	11.184	-0.2315	1
yhcX	BSU09250	998402	999943	1	-	68	11.14	11.861	11.121	11.664	-0.108	1
yhzG	BSU09259	1000027	1000218	1	-	7	8.021	7.727	7.987	7.796	0.0175	1
S320	new_1000282_1000363	1000282	1000363	1	5'	1	12.334	11.593	12.462	11.737	0.136	1
yhxA	BSU09260	1000364	1001716	1	-	59	11.804	11.332	11.67	11.256	-0.105	1
glpP	BSU09270	1001744	1002322	1	-	24	11.579	11.128	11.577	10.814	-0.158	1
S321	new_1002410_1002500	1002410	1002500	1	5'	1	15.28	14.143	15.674	10.749	-1.5	1
glpF	BSU09280	1002501	1003325	1	-	34	15.475	14.288	15.883	10.946	-1.467	1
glpK	BSU09290	1003344	1004834	1	-	65	15.489	14.613	15.779	11.543	-1.39	1
S322	new_1004835_1004923	1004835	1004923	1	3'	2	14.488	12.984	14.679	10.865	-0.964	1
glpD	BSU09300	1004975	1006642	1	-	74	15.1	12.792	14.75	9.328	-1.907	1
S323	new_1006655_1006728	1006655	1006728	1	inter	2	13.563	11.327	13.215	9.026	-1.3245	1
pgcA	BSU09310	1006774	1008519	1	-	77	13.741	13.504	13.53	13.175	-0.27	1
yhcY	BSU09320	1008668	1009807	1	-	50	9.44	8.794	9.438	9.094	0.149	1
yhcZ	BSU09330	1009804	1010448	1	-	26	9.737	9.955	9.806	10.078	0.096	1
yhdA	BSU09340	1010445	1010969	1	-	22	8.991	9.125	9.124	8.959	-0.0165	1
yhdB	BSU09350	1010984	1011226	-1	-	8	6.155	6.441	6.004	6.538	-0.027	1
yhdC	BSU09360	1011427	1011750	1	-	12	7.67	6.765	7.513	7.171	0.1245	1
S325	new_1011751_1013617	1011751	1013617	1	3'MT	81	7.595	7.259	7.565	7.754	0.2325	1
lytF	BSU09370	1011792	1013258	-1	-	63	11.188	11.484	11.184	12.254	0.383	1
nsrR	BSU09380	1013411	1013851	-1	-	17	11.402	11.667	11.703	12.064	0.349	1
S326	new_1013861_1013971	1013861	1013971	1	indep	3	7.506	7.079	7.444	7.883	0.371	1
ygxB	BSU09390	1013958	1015616	-1	-	72	6.899	6.541	6.937	6.576	0.0365	1
spoVR	BSU09400	1015647	1017053	1	-	62	7.515	7.093	7.405	7.393	0.095	1
phoA	BSU09410	1017083	1018468	-1	-	58	7.487	7.38	7.241	8.049	0.2115	1
S327	new_1018497_1020028_c	1018497	1020028	-1	inter	65	7.323	8.234	7.382	8.503	0.164	1
S328	new_1018650_1018937	1018650	1018937	1	5'	10	9.105	9.497	9.185	10.574	0.5785	1
lytE	BSU09420	1018998	1020002	1	-	43	13.719	14.344	13.873	14.613	0.2115	1
citR	BSU09430	1020073	1020948	-1	-	37	8.324	9.477	8.554	8.913	-0.167	1
citA	BSU09440	1021057	1022157	1	-	48	9.517	9.438	9.595	9.246	-0.057	1
yhdF	BSU09450	1022231	1023100	1	-	37	9.522	9.258	9.386	9.022	-0.186	1
S329	new_1023253_1023349	1023253	1023349	1	5'	1	6.092	6.627	6.074	6.838	0.0965	1
ctrA	BSU09460	1023350	1024747	1	-	61	6.048	5.835	6.055	5.926	0.049	1
yhdH	BSU09470	1024865	1026220	1	-	59	11.774	10.683	11.759	10.695	-0.0015	1
yhdI	BSU09480	1026255	1027664	-1	-	61	8.531	8.727	8.535	8.47	-0.1265	1
yhdJ	BSU09490	1027774	1028202	1	-	17	7.462	8.247	7.759	8.018	0.034	1
yhdK	BSU09500	1028233	1028523	-1	-	10	10.098	9.635	10.084	10.347	0.349	1
yhdL	BSU09510	1028511	1029587	-1	-	46	11.715	11.288	11.628	11.652	0.1385	1
sigM	BSU09520	1029577	1030068	-1	-	19	11.39	11.517	11.356	12.082	0.2655	1
S330	new_1030069_1030171_c	1030069	1030171	-1	5'	2	11.9	11.36	11.8	11.503	0.0215	1
yhdN	BSU09530	1030265	1031260	1	-	42	6.794	7.734	6.919	6.922	-0.3435	1
plsC	BSU09540	1031395	1031994	1	-	24	13.019	12.813	13.151	12.743	0.031	1
S331	new_1032054_1034008	1032054	1034008	1	inter	80	8.267	7.86	7.946	8.852	0.3355	1
yhdP	BSU09550	1032063	1033397	-1	-	53	12.785	13.277	12.881	12.783	-0.199	1
cueR	BSU09560	1033458	1033889	-1	-	17	12.984	12.764	12.997	12.216	-0.2675	1
yhdR	BSU09570	1034046	1035227	1	-	50	10.268	10.625	10.277	10.852	0.118	1
S332	new_1035257_1035395	1035257	1035395	1	inter	3	7.126	7.763	7.08	7.737	-0.036	1
S333	new_1035397_1035553	1035397	1035553	1	5'	4	12.146	13.135	12.327	12.971	0.0085	1
yhdT	BSU09590	1035554	1036939	1	-	58	11.186	11.604	11.261	11.48	-0.0245	1
crcBA	BSU09600	1036953	1037309	-1	-	14	9.731	8.962	9.506	9.439	0.126	1
yhdV	BSU09610	1037306	1037701	-1	-	16	10.56	9.671	10.311	9.994	0.037	1
yhdW	BSU09620	1037688	1038419	-1	-	31	10.843	10.179	10.568	10.529	0.0375	1
S334	new_1038543_1038616	1038543	1038616	1	5'	1	6.522	6.145	6.26	6.301	-0.053	1
yhdX	BSU09630	1038653	1038760	1	-	2	7.665	8.276	7.898	8.348	0.1525	1
yhdY	BSU09640	1038909	1040024	1	-	48	11.081	10.525	10.953	10.616	-0.0185	1
yhdZ	BSU09650	1040094	1040837	1	-	32	9.976	9.749	9.788	9.703	-0.117	1
yheN	BSU09660	1040861	1041709	-1	-	35	12.218	11.939	12.233	12.334	0.205	1
S336	new_1041710_1041809_c	1041710	1041809	-1	5'	2	12.345	12.959	12.607	13.355	0.329	1
S337	new_1041733_1041928	1041733	1041928	1	5'	6	7.811	7.347	7.864	7.839	0.2725	1
dat	BSU09670	1041994	1042842	1	-	36	9.706	10.103	9.804	10.262	0.1285	1
nhaC	BSU09680	1042885	1044246	-1	-	59	12.276	11.208	12.381	11.132	0.0145	1
nhaX	BSU09690	1044373	1044873	-1	-	20	6.217	6.286	6.252	6.274	0.0115	1
S340	new_1044967_1045036	1044967	1045036	1	5'	1	10.864	10.857	10.77	11.104	0.0765	1
yheJ	BSU09700	1045037	1045198	1	-	5	10.247	10.829	10.174	11.03	0.064	1
S341	new_1045199_1045317	1045199	1045317	1	inter	3	9.26	8.674	8.979	8.759	-0.098	1
yheI	BSU09710	1045318	1047075	1	-	78	8.548	8.018	8.496	8.056	-0.007	1
yheH	BSU09720	1047072	1049093	1	-	89	8.671	7.932	8.599	8.078	0.037	1
yheG	BSU09730	1049142	1049762	-1	-	25	11.004	11.602	10.986	11.059	-0.2805	1
yheF	BSU09740	1049801	1049926	-1	-	3	6.148	6.376	6.082	6.296	-0.073	1
sspB	BSU09750	1050031	1050234	-1	-	5	10.117	9.62	10.117	9.893	0.1365	1
S342	new_1050235_1050345_c	1050235	1050345	-1	5'	2	6.226	7.038	6.408	7.131	0.1375	1
yheE	BSU09760	1050443	1050661	-1	-	7	7.888	8.713	7.932	8.451	-0.109	1
yheD	BSU09770	1050811	1052172	-1	-	60	7.015	6.629	6.946	7.267	0.2845	1
yheC	BSU09780	1052162	1053253	-1	-	47	6.231	6.661	6.264	6.607	-0.0105	1
S343	new_1053254_1053359_c	1053254	1053359	-1	5'	3	6.33	6.634	6.376	6.525	-0.0315	1
yheB	BSU09790	1053520	1054653	1	-	49	11.499	11.798	11.604	11.602	-0.0455	1
S344	new_1054654_1054745	1054654	1054745	1	intra	2	12.497	12.305	12.706	12.441	0.1725	1
yheA	BSU09800	1054746	1055099	1	-	14	12.326	12.251	12.419	12.272	0.057	1
yhaZ	BSU09810	1055143	1056216	-1	-	46	9.525	10.051	9.585	9.924	-0.0335	1
S345	new_1056384_1056537	1056384	1056537	1	indep	4	14.364	15.76	14.597	15.019	-0.254	1
S346	new_1056539_1056622	1056539	1056622	1	3'	1	13.073	13.546	13.474	12.03	-0.5575	1
yhaX	BSU09830	1056702	1057568	1	-	37	10.321	8.426	10.11	7.761	-0.438	1
hemZ	BSU09840	1057680	1059185	1	-	66	11.744	10.476	11.478	11.038	0.148	1
yhaU	BSU09850	1059203	1060420	-1	-	53	9.169	8.975	9.005	8.479	-0.33	1
khtT	BSU09860	1060427	1060924	-1	-	20	9.719	9.723	9.634	9.215	-0.2965	1
khtS	BSU09870	1060988	1061326	-1	-	13	10.277	10.641	10.177	10.432	-0.1545	1
yhaR	BSU09880	1061491	1062258	1	-	33	7.327	8.89	7.658	8.779	0.11	1
yhzD	BSU09889	1062279	1062464	-1	-	6	6.855	7.329	6.887	7.375	0.039	1
natA	BSU09890	1062591	1063487	1	-	38	11.542	10.822	11.589	10.679	-0.048	1
natB	BSU09900	1063480	1064739	1	-	56	10.838	9.88	10.766	9.741	-0.1055	1
yhaO	BSU09910	1064846	1066072	1	-	52	10.87	10.858	10.727	10.57	-0.2155	1
yhaN	BSU09920	1066077	1068968	1	-	129	10.9	11.438	10.762	11.262	-0.157	1
yhaM	BSU09930	1069042	1069986	1	-	41	12.303	12.877	12.365	12.381	-0.217	1
yhaL	BSU09940	1070111	1070323	1	-	7	10.214	9.76	10.136	10.216	0.189	1
prsA	BSU09950	1070364	1071242	-1	-	37	14.481	15.043	14.549	14.99	0.0075	1
yhzE	BSU09958	1071402	1071488	1	-	1	6.627	6.631	6.712	6.743	0.0985	1
S347	new_1071489_1071740	1071489	1071740	1	3'	9	6.334	6.595	6.485	6.583	0.0695	1
S348	new_1071709_1071971_c	1071709	1071971	-1	indep	9	12.14	11.676	12.135	12.079	0.199	1
S349	new_1071742_1072225	1071742	1072225	1	3'PT	20	6.802	7.065	6.947	7.038	0.059	1
yhaJ	BSU09965	1072042	1072560	-1	-	21	11.818	11.286	11.457	11.589	-0.029	1
yhaI	BSU09980	1072768	1073109	1	-	12	9.83	10.754	9.913	10.45	-0.1105	1
S351	new_1072963_1073105_c	1072963	1073105	-1	3'	3	7.92	9.466	8.217	9.477	0.154	1
scoC	BSU09990	1073106	1073717	-1	-	25	10.227	11.009	10.552	10.973	0.1445	1
S352	new_1073110_1073875	1073110	1073875	1	3'	33	8.973	9.48	8.79	9.449	-0.107	1
yhaH	BSU10000	1073895	1074251	-1	-	14	12.861	13.524	13.023	13.347	-0.0075	1
S353	new_1074350_1074613_c	1074350	1074613	-1	inter	9	9.912	9.431	9.78	9.819	0.128	1
yhzF	BSU10009	1074381	1074572	1	-	6	6.339	6.317	6.339	6.279	-0.019	1
S354	new_1074573_1076008	1074573	1076008	1	3'MT	62	6.433	6.627	6.385	6.54	-0.0675	1
trpP	BSU10010	1074646	1075164	-1	-	21	12.227	12.319	12.177	12.302	-0.0335	1
S355	new_1075165_1075252_c	1075165	1075252	-1	5'	1	13.089	13.124	13.101	13.246	0.067	1
serC	BSU10020	1075289	1076368	-1	-	46	11.146	12.232	11.208	12.151	-0.0095	1
S356	new_1076420_1076501_c	1076420	1076501	-1	inter	1	8.96	9.17	8.714	9.454	0.019	1
hinT	BSU10030	1076515	1076952	-1	-	17	12.666	13.334	12.906	13.397	0.1515	1
S357	new_1077024_1077320_c	1077024	1077320	-1	indep	11	5.988	6.057	6.229	6.265	0.2245	1
ecsA	BSU10040	1077440	1078183	1	-	31	11.379	12.145	11.329	11.706	-0.2445	1
ecsB	BSU10050	1078176	1079402	1	-	54	10.968	10.977	10.933	10.748	-0.132	1
ecsC	BSU10060	1079422	1080132	1	-	30	10.808	10.59	10.892	10.44	-0.033	1
yhaA	BSU10070	1080150	1081340	-1	-	52	7.555	8.72	7.545	8.751	0.0105	1
yhfA	BSU10080	1081413	1082804	-1	-	61	6.804	6.057	6.518	6.255	-0.044	1
yhgB	BSU10090	1082870	1083184	-1	-	12	7.932	7.126	7.749	7.462	0.0765	1
yhgC	BSU10100	1083229	1083729	-1	-	20	11.094	11.746	11.112	11.985	0.1285	1
pbpF	BSU10110	1083851	1085995	1	-	95	10.081	8.994	9.689	9.471	0.0425	1
hemE	BSU10120	1086117	1087178	1	-	46	11.952	11.51	11.639	12.173	0.175	1
hemH	BSU10130	1087250	1088182	1	-	39	12.254	11.822	12.063	12.135	0.061	1
hemY	BSU10140	1088197	1089609	1	-	62	11.47	10.586	11.066	10.915	-0.0375	1
yhgD	BSU10150	1089755	1090330	1	-	23	11.602	11.663	11.577	11.726	0.019	1
yhgE	BSU10160	1090401	1092728	1	-	103	11.231	10.532	11.137	10.737	0.0555	1
fabHB	BSU10170	1092770	1093747	-1	-	42	11.09	9.415	10.429	10.198	0.061	1
yhfC	BSU10180	1093874	1094650	1	-	32	7.194	7.072	7.118	7.388	0.12	1
S359	new_1094366_1094987_c	1094366	1094987	-1	indep	26	6.05	6.282	6.016	6.389	0.0365	1
S360	new_1094651_1095022	1094651	1095022	1	inter	15	7.387	7.972	7.449	8.115	0.1025	1
yhfE	BSU10200	1095063	1096103	1	-	44	10.231	11.09	10.261	11.195	0.0675	1
yhfF	BSU10210	1096116	1096523	1	-	16	9.556	10.202	9.706	10.181	0.0645	1
gltT	BSU10220	1096560	1097849	-1	-	56	14.061	14.242	14.027	14.106	-0.085	1
S361	new_1097850_1097950_c	1097850	1097950	-1	5'	2	12.513	11.531	12.54	12.247	0.3715	1
S362	new_1097952_1098088_c	1097952	1098088	-1	inter	3	7.394	7.307	7.594	6.96	-0.0735	1
yhfH	BSU10230	1098120	1098260	-1	-	4	8.379	9.186	8.645	8.241	-0.3395	1
yhfI	BSU10240	1098412	1099146	1	-	31	11.981	12.93	12.064	12.973	0.063	1
yhfJ	BSU10250	1099159	1100154	1	-	43	11.824	12.182	11.901	12.391	0.143	1
yhfK	BSU10260	1100219	1100863	1	-	27	11.302	11.702	11.307	11.92	0.1115	1
lcfB	BSU10270	1100980	1102521	1	-	68	8.805	8.931	8.903	8.235	-0.299	1
yhfM	BSU10280	1102560	1102955	-1	-	15	7.199	6.821	7.114	7.146	0.12	1
yhfN	BSU10290	1103104	1104384	1	-	56	8.17	7.862	8.087	7.803	-0.071	1
aprE	BSU10300	1104423	1105568	-1	-	50	6.518	6.552	6.594	7.177	0.3505	1
yhfO	BSU10310	1106003	1106452	1	-	19	10.107	10.512	10.301	10.271	-0.0235	1
yhfP	BSU10320	1106524	1107516	1	-	42	10.575	10.398	10.547	10.377	-0.0245	1
S364	new_1107562_1107672	1107562	1107672	1	inter	2	9.116	9.371	9.245	9.971	0.3645	1
yhfQ	BSU10330	1107733	1108704	1	-	42	12.858	13.881	13.17	14.086	0.2585	1
phoE	BSU10340	1108736	1109317	-1	-	23	10.534	11.258	10.587	10.9	-0.1525	1
yhfS	BSU10350	1109388	1110482	-1	-	47	8.453	8.66	8.438	8.419	-0.128	1
yhfT	BSU10360	1110479	1111918	-1	-	63	8.457	8.371	8.485	8.287	-0.028	1
bioY	BSU10370	1111925	1112485	-1	-	22	6.995	6.49	6.879	6.455	-0.0755	1
hemAT	BSU10380	1112620	1113918	-1	-	57	9.938	9.976	10.095	10.606	0.3935	1
yhfW	BSU10390	1114057	1115586	-1	-	66	6.057	6.019	6.008	6.123	0.0275	1
yhxC	BSU10400	1115698	1116555	1	-	36	6.529	6.451	6.532	6.651	0.1015	1
yhzC	BSU10410	1116583	1116816	-1	-	7	7.639	7.583	7.654	7.144	-0.212	1
S365	new_1116857_1117712_c	1116857	1117712	-1	inter	36	5.966	6.039	5.961	5.919	-0.0625	1
comK	BSU10420	1117109	1117687	1	-	24	9.199	9.188	9.183	9.52	0.158	1
S366	new_1117688_1117833	1117688	1117833	1	inter	4	7.517	7.342	7.361	7.507	0.0045	1
yhxD	BSU10430	1117734	1118633	-1	-	38	6.333	6.534	6.365	6.413	-0.0445	1
S367	new_1117924_1118790	1117924	1118790	1	inter	37	7.987	6.922	7.847	7.454	0.196	1
yhjA	BSU10440	1118850	1119119	1	-	10	13.344	14.044	13.728	14	0.17	1
yhjB	BSU10450	1119162	1120631	-1	-	65	6.428	6.379	6.394	6.237	-0.088	1
yhjC	BSU10460	1120628	1120828	-1	-	7	6.156	5.969	6.225	6.129	0.1145	1
S368	new_1120829_1120947_c	1120829	1120947	-1	5'	2	6.113	6.128	6.196	6.179	0.067	1
yhjD	BSU10470	1121036	1121398	-1	-	14	7.579	8.1	7.705	7.846	-0.064	1
S369	new_1121267_1121506	1121267	1121506	1	5'	8	7.195	6.676	7.247	6.757	0.0665	1
yhjE	BSU10480	1121550	1122173	1	-	26	10.308	9.992	10.362	9.96	0.011	1
sipV	BSU10490	1122175	1122681	1	-	21	9.969	9.978	10.027	10.018	0.049	1
S370	new_1122762_1122861	1122762	1122861	1	5'	2	9.032	8.557	9.135	8.453	-0.0005	1
yhjG	BSU10500	1122862	1124361	1	-	65	7.815	7.567	7.892	7.469	-0.0105	1
yhjH	BSU10510	1124438	1124965	1	-	22	8.965	9.172	9.089	8.854	-0.097	1
S371	new_1124979_1125122_c	1124979	1125122	-1	3'	4	6.986	7.09	6.975	7.156	0.0275	1
glcP	BSU10520	1125123	1126328	-1	-	52	7.287	7.12	7.236	7.141	-0.015	1
S372	new_1125843_1126369	1125843	1126369	1	indep	21	7.065	6.896	6.968	7.236	0.1215	1
ntdC	BSU10530	1126400	1127452	-1	-	45	7.408	7.705	7.574	7.921	0.191	1
ntdB	BSU10540	1127466	1128314	-1	-	36	7.211	7.601	7.242	7.852	0.141	1
ntdA	BSU10550	1128286	1129611	-1	-	58	6.63	7.026	6.614	7.285	0.1215	1
S373	new_1128482_1129270	1128482	1129270	1	5'	33	5.879	6.023	5.929	6.155	0.091	1
S374	new_1129272_1129714	1129272	1129714	1	5'	17	7.922	8.158	7.898	8.401	0.1095	1
yhjM	BSU10560	1129715	1130704	1	-	42	8.256	8.783	8.178	9.116	0.1275	1
S375	new_1130705_1131082	1130705	1131082	1	3'PT	15	6.826	6.293	6.564	6.687	0.066	1
S376	new_1130759_1130917_c	1130759	1130917	-1	3'	4	9.322	8.368	9.171	10.968	1.2245	1
yhjN	BSU10570	1130918	1132072	-1	-	50	8.733	7.924	8.547	10.594	1.242	1
yhjO	BSU10580	1132179	1133384	-1	-	52	6.002	5.884	5.984	5.926	0.012	1
yhjP	BSU10590	1133498	1135225	1	-	76	8.641	8.375	8.682	8.103	-0.1155	1
yhjQ	BSU10600	1135255	1135581	-1	-	12	6.523	6.399	6.473	6.473	0.012	1
yhjR	BSU10610	1135699	1136136	-1	-	18	6.184	6.331	6.236	6.498	0.1095	1
addB	BSU10620	1136320	1139820	1	-	157	10.078	10.196	9.967	9.85	-0.2285	1
addA	BSU10630	1139807	1143505	1	-	166	10.737	10.629	10.543	10.608	-0.1075	1
S378	new_1143506_1143576	1143506	1143576	1	intra	1	10.382	10.359	10.175	10.395	-0.0855	1
sbcD	BSU10640	1143577	1144752	1	-	51	10.148	9.655	9.873	9.778	-0.076	1
sbcC	BSU10650	1144749	1148141	1	-	153	10.373	10.137	10.241	10.613	0.172	1
S379	new_1147493_1148466_c	1147493	1148466	-1	3'PT	42	5.938	6.244	5.954	5.884	-0.172	1
yisB	BSU10660	1148155	1148457	1	-	11	10.467	9.739	10.398	10.342	0.267	1
gerPF	BSU10670	1148494	1148721	-1	-	8	7.247	6.653	7.153	6.615	-0.066	1
gerPE	BSU10680	1148744	1149145	-1	-	16	6.78	6.24	6.805	6.119	-0.048	1
gerPD	BSU10690	1149145	1149321	-1	-	6	6.737	6.093	6.739	6.227	0.068	1
gerPC	BSU10700	1149318	1149935	-1	-	26	6.907	6.572	6.773	6.364	-0.171	1
gerPB	BSU10710	1149958	1150200	-1	-	9	6.721	6.316	6.615	6.184	-0.119	1
gerPA	BSU10720	1150206	1150427	-1	-	8	6.662	6.318	6.592	6.264	-0.062	1
S380	new_1150428_1150514_c	1150428	1150514	-1	5'	1	6.196	6.253	6.205	6.052	-0.096	1
S381	new_1150464_1151119	1150464	1151119	1	indep	27	7.765	8.353	8.148	6.987	-0.4915	1
S382	new_1150516_1150645_c	1150516	1150645	-1	inter	3	6.171	6.604	6.244	6.411	-0.06	1
S383	new_1150647_1150849_c	1150647	1150849	-1	3'	7	7.068	7.468	6.979	7.393	-0.082	1
yisI	BSU10730	1150850	1151020	-1	-	5	7.466	8.278	7.386	8.113	-0.1225	1
S384	new_1151069_1151165_c	1151069	1151165	-1	inter	2	6.062	6.381	6.04	6.597	0.097	1
S385	new_1151121_1151285	1151121	1151285	1	3'PT	5	7.417	6.55	7.394	6.529	-0.022	1
yisJ	BSU10740	1151166	1152089	-1	-	39	6.072	6.159	6.057	5.978	-0.098	1
yisK	BSU10750	1152244	1153149	1	-	39	9.651	11.056	9.779	11.086	0.079	1
S386	new_1153150_1153230	1153150	1153230	1	inter	1	9.32	11.375	9.369	11.41	0.042	1
yisL	BSU10760	1153265	1153621	1	-	14	11.574	11.738	11.666	11.643	-0.0015	1
wprA	BSU10770	1153789	1156473	1	-	120	13.509	14.069	13.671	13.866	-0.0205	1
yisN	BSU10780	1156504	1157091	-1	-	25	6.503	6.655	6.334	6.337	-0.2435	1
S387	new_1157170_1157236	1157170	1157236	1	5'	1	7.596	6.724	7.189	6.747	-0.192	1
asnO	BSU10790	1157237	1159081	1	-	81	7.205	6.095	6.953	6.262	-0.0425	1
yizA	BSU10800	1159211	1159690	-1	-	19	7.892	8.191	8.004	7.894	-0.0925	1
yisP	BSU10810	1159922	1160746	1	-	35	9.033	8.904	8.976	8.756	-0.1025	1
S389	new_1160756_1162206	1160756	1162206	1	inter	63	8.587	7.989	8.378	8.411	0.1065	1
yisQ	BSU10820	1160776	1162143	-1	-	60	7.329	6.423	7.135	6.758	0.0705	1
yisR	BSU10830	1162267	1163130	1	-	36	9.764	9.83	9.741	9.93	0.0385	1
degA	BSU10840	1163148	1164161	1	-	44	9.25	9.23	9.199	9.219	-0.031	1
S390	new_1164254_1164369	1164254	1164369	1	5'	3	9.267	9.999	9.62	8.733	-0.4565	1
yisS	BSU10850	1164370	1165398	1	-	45	9.769	10.082	10.018	8.959	-0.437	1
yisT	BSU10860	1165449	1165958	-1	-	20	7.304	8.179	7.419	8.459	0.1975	1
yisU	BSU10870	1166008	1166670	-1	-	28	6.728	6.235	6.682	6.175	-0.053	1
yisV	BSU10880	1166737	1168191	1	-	64	8.152	7.935	8.099	7.637	-0.1755	1
S391	new_1168046_1168198_c	1168046	1168198	-1	3'	5	9.777	10.193	9.985	10.17	0.0925	1
yisX	BSU10890	1168199	1168837	-1	-	27	10.243	10.39	10.198	10.156	-0.1395	1
S392	new_1168838_1168972_c	1168838	1168972	-1	5'	4	10.805	10.486	10.781	10.379	-0.0655	1
S393	new_1168918_1169042	1168918	1169042	1	5'	4	8.103	8.113	8.064	8.015	-0.0685	1
yisY	BSU10900	1169043	1169849	1	-	34	7.782	7.464	7.834	7.377	-0.0175	1
yisZ	BSU10910	1169877	1170476	-1	-	21	6.237	6.242	6.253	6.045	-0.0905	1
yitA	BSU10920	1170473	1171642	-1	-	50	6.248	6.141	6.184	6.217	0.006	1
S394	new_1171643_1171754_c	1171643	1171754	-1	intra	3	6.455	6.515	6.389	6.367	-0.107	1
yitB	BSU10930	1171755	1172465	-1	-	29	6.153	6.025	6.044	5.942	-0.096	1
yitC	BSU10940	1172650	1173336	1	-	28	6.674	6.383	6.583	6.385	-0.0445	1
yitD	BSU10950	1173333	1174091	1	-	32	6.614	6.29	6.542	6.318	-0.022	1
yitE	BSU10960	1174136	1174765	-1	-	26	6.097	6.313	6	5.987	-0.2115	1
yitF	BSU10970	1174861	1175976	-1	-	48	7.68	7.202	7.596	7.165	-0.0605	1
yitG	BSU10980	1175985	1177253	-1	-	55	8.05	7.349	7.935	7.506	0.021	1
yitH	BSU10990	1177365	1178213	-1	-	36	9.674	10.292	9.701	9.859	-0.203	1
yitI	BSU11000	1178218	1178682	-1	-	18	10.015	10.437	9.95	10.183	-0.1595	1
yitJ	BSU11010	1178757	1180595	-1	-	80	6.684	6.782	6.679	6.674	-0.0565	1
NA	BSU_misc_RNA_12	1180685	1180802	-1	-	3	9.413	10.105	9.555	10.101	0.069	1
yitK	BSU11020	1180909	1181400	-1	-	20	10.573	10.995	10.769	10.648	-0.0755	1
yitL	BSU11030	1181499	1182395	1	-	38	12.654	12.566	12.743	12.035	-0.221	1
yitM	BSU11040	1182448	1183032	-1	-	24	6.534	6.48	6.622	6.568	0.088	1
yitO	BSU11055	1183029	1183958	-1	-	39	6.102	5.828	6.133	5.957	0.08	1
yitP	BSU11070	1183943	1184479	-1	-	22	6.045	6.022	6.061	6.204	0.099	1
yizB	BSU11079	1184657	1185004	1	-	14	10.165	9.946	10.033	10.091	0.0065	1
yitQ	BSU11080	1185001	1185588	1	-	24	9.78	9.407	9.735	9.403	-0.0245	1
yitR	BSU11090	1185608	1185901	1	-	10	10.346	10.409	10.346	10.285	-0.062	1
nprB	BSU11100	1186037	1187653	1	-	72	7.551	7.418	7.569	7.194	-0.103	1
yitS	BSU11110	1187700	1188551	-1	-	36	10.239	10.363	10.329	9.822	-0.2255	1
S395	new_1188125_1188650	1188125	1188650	1	5'	21	11.241	9.568	10.874	10.177	0.121	1
yitT	BSU11120	1188689	1189531	1	-	35	11.834	10.898	11.647	11.63	0.2725	1
S396	new_1189532_1189645	1189532	1189645	1	inter	3	11.056	9.828	10.946	10.146	0.104	1
ipi	BSU11130	1189646	1190005	1	-	14	10.212	9.152	10.128	9.446	0.105	1
yizC	BSU11139	1190036	1190233	-1	-	6	9.721	9.873	9.774	9.481	-0.1695	1
S397	new_1190234_1190430_c	1190234	1190430	-1	5'	6	9.553	9.941	9.608	9.593	-0.1465	1
yitU	BSU11140	1190490	1191302	-1	-	34	10.453	11.221	10.463	10.727	-0.242	1
yitV	BSU11150	1191423	1192190	1	-	33	11.086	11.134	11.011	11.007	-0.101	1
yitW	BSU11160	1192254	1192562	1	-	11	12.183	12.767	12.292	12.648	-0.005	1
S398	new_1192592_1192857	1192592	1192857	1	inter	9	10.128	9.709	9.992	9.705	-0.07	1
yitY	BSU11170	1192858	1194288	1	-	62	11.019	10.937	10.9	11.003	-0.0265	1
yitZ	BSU11180	1194333	1194827	1	-	20	10.099	9.309	10.098	9.225	-0.0425	1
argC	BSU11190	1195034	1196071	1	-	45	6.811	6.588	6.778	6.856	0.1175	1
argJ	BSU11200	1196091	1197311	1	-	53	6.879	6.737	6.837	6.999	0.11	1
argB	BSU11210	1197326	1198102	1	-	33	6.773	6.578	6.674	6.869	0.096	1
argD	BSU11220	1198099	1199256	1	-	51	6.528	6.229	6.541	6.424	0.104	1
carA	BSU11230	1199327	1200388	1	-	46	6.383	6.238	6.43	6.244	0.0265	1
carB	BSU11240	1200381	1203473	1	-	134	6.956	6.46	6.89	6.514	-0.006	1
argF	BSU11250	1203461	1204420	1	-	41	7.497	7.795	7.357	7.851	-0.042	1
S399	new_1204423_1204697_c	1204423	1204697	-1	3'	9	10.408	9.288	9.986	9.923	0.1065	1
yjzC	BSU11260	1204506	1204685	1	-	6	6.51	6.855	6.581	6.816	0.016	1
yjzD	BSU11270	1204731	1204916	-1	-	6	13.064	12.978	13.073	12.884	-0.0425	1
yjaU	BSU11280	1205165	1205899	1	-	30	7.381	6.906	7.407	6.966	0.043	1
S400	new_1205658_1206260_c	1205658	1206260	-1	indep	25	6.022	5.898	6.059	6.049	0.094	1
yjaV	BSU11290	1205981	1206538	1	-	22	8.242	7.28	8.219	7.941	0.319	1
med	BSU11300	1206629	1207582	1	-	41	12.244	11.856	12.411	11.414	-0.1375	1
comZ	BSU11310	1207597	1207788	1	-	6	12.633	12.446	12.684	12.317	-0.039	1
S401	new_1207812_1208152	1207812	1208152	1	inter	13	11.465	9.526	10.891	10.013	-0.0435	1
yjzB	BSU11320	1207818	1208057	-1	-	9	7.33	7.659	7.48	7.48	-0.0145	1
fabHA	BSU11330	1208222	1209160	1	-	40	14.617	13.25	14.326	13.719	0.089	1
fabF	BSU11340	1209183	1210424	1	-	54	14.59	13.505	14.292	13.889	0.043	1
yjaZ	BSU11350	1210500	1211285	1	-	34	6.451	6.306	6.36	6.42	0.0115	1
S402	new_1211286_1211370	1211286	1211370	1	inter	1	6.269	6.188	5.957	6.593	0.0465	1
S403	new_1211372_1211476	1211372	1211476	1	5'	2	6.244	6.569	6.2	6.677	0.032	1
appD	BSU11360	1211477	1212463	1	-	42	6.255	6.402	6.137	6.515	-0.0025	1
appF	BSU11370	1212460	1213449	1	-	42	6.332	6.53	6.271	6.805	0.107	1
appA	BSU11381	1213537	1214001	1	-	19	6.994	7.099	7.07	7.465	0.221	1
appA	BSU11382	1214001	1215167	1	-	51	6.863	6.779	6.877	7.12	0.1775	1
appB	BSU11390	1215243	1216193	1	-	41	7.054	6.732	6.997	6.986	0.0985	1
appC	BSU11400	1216210	1217121	1	-	38	7.073	6.673	6.97	6.946	0.085	1
S405	new_1217180_1217287	1217180	1217287	1	inter	2	6.726	6.998	6.677	7.354	0.1535	1
yjbA	BSU11410	1217326	1218078	1	-	32	6.949	6.817	6.96	6.983	0.0885	1
trpS	BSU11420	1218113	1219105	-1	-	43	12.438	12.496	12.533	11.903	-0.249	1
NA	BSU_misc_RNA_13	1219164	1219378	-1	-	7	14.094	14.351	14.061	14.044	-0.17	1
S406	new_1219686_1219848	1219686	1219848	1	5'	4	9.846	11.447	10.107	12.792	0.803	1
oppA	BSU11430	1219849	1221486	1	-	72	9.51	11.191	9.85	12.48	0.8145	1
S407	new_1221487_1221593	1221487	1221593	1	inter	2	8.02	9.298	8.086	10.563	0.6655	1
oppB	BSU11440	1221594	1222529	1	-	39	8.132	8.422	8.145	9.842	0.7165	1
oppC	BSU11450	1222533	1223450	1	-	39	8.265	8.345	8.321	9.721	0.716	1
oppD	BSU11460	1223455	1224531	1	-	46	8.757	9.149	8.76	10.318	0.586	1
oppF	BSU11470	1224533	1225450	1	-	37	8.469	8.689	8.652	9.804	0.649	1
yjbB	BSU11480	1225557	1226774	1	-	53	7.239	6.845	7.197	6.859	-0.014	1
yjbC	BSU11490	1226938	1227516	1	-	24	12.242	13.806	12.698	13.132	-0.109	1
S409	new_1227517_1227631	1227517	1227631	1	inter	2	11.958	13.83	12.324	13.389	-0.0375	1
spxA	BSU11500	1227697	1228092	1	-	15	12.651	13.945	12.959	13.862	0.1125	1
yjbE	BSU11510	1228135	1228791	-1	-	27	6.784	6.653	6.894	6.577	0.017	1
S410	new_1228135_1228924	1228135	1228924	1	inter	33	8.876	7.511	8.507	8.527	0.3235	1
S411	new_1228926_1229067	1228926	1229067	1	5'	3	11.905	12.209	11.802	11.839	-0.2365	1
mecA	BSU11520	1229068	1229724	1	-	27	11.383	11.918	11.661	11.283	-0.1785	1
S412	new_1229759_1229848	1229759	1229848	1	inter	1	7.134	6.816	7.087	7.359	0.248	1
coiA	BSU11530	1229915	1231036	1	-	48	6.961	6.335	6.816	6.571	0.0455	1
pepF	BSU11540	1231083	1233095	1	-	88	11.591	11.776	11.777	12.015	0.2125	1
S414	new_1233096_1233397	1233096	1233397	1	inter	11	7.483	7.579	7.642	7.797	0.1885	1
yizD	BSU11549	1233133	1233300	-1	-	5	6.722	6.909	6.533	6.778	-0.16	1
S415	new_1233399_1233524	1233399	1233524	1	indep	3	12.188	15.248	12.034	14.902	-0.25	1
yjbH	BSU11550	1233614	1234513	-1	-	38	11.211	11.722	11.186	11.261	-0.243	1
S416	new_1233877_1235778	1233877	1235778	1	indep	84	7	6.459	6.522	6.767	-0.085	1
yjbI	BSU11560	1234510	1234908	-1	-	16	11.667	12.15	11.438	11.612	-0.3835	1
S417	new_1234909_1235088_c	1234909	1235088	-1	5'	5	11.577	12.163	11.346	11.578	-0.408	1
yjbJ	BSU11570	1235163	1235708	-1	-	22	10.608	10.611	10.613	10.933	0.1635	1
S418	new_1235709_1235911_c	1235709	1235911	-1	intra	7	10.777	10.907	10.781	10.991	0.044	1
yjbK	BSU11580	1235912	1236484	-1	-	23	9.946	10.312	9.942	9.713	-0.3015	1
yjbL	BSU11590	1236609	1236977	1	-	14	12.553	14.115	12.734	13.717	-0.1085	1
yjbM	BSU11600	1237006	1237641	1	-	26	12.178	13.054	12.163	12.517	-0.276	1
ppnKA	BSU11610	1237660	1238460	1	-	34	12.247	12.865	12.209	12.376	-0.2635	1
yjbO	BSU11620	1238523	1239374	1	-	36	11.871	12.329	11.783	11.987	-0.215	1
prpE	BSU11630	1239387	1240121	-1	-	31	8.062	8.125	8.028	8.191	0.016	1
yjbQ	BSU11640	1240356	1242200	1	-	82	10.352	8.699	10.087	9.315	0.1755	1
NA	BSU_misc_RNA_14	1242262	1242370	1	-	2	11.014	10.793	10.841	10.714	-0.126	1
tenA	BSU11650	1242449	1243159	1	-	31	9.036	8.261	8.934	8.109	-0.127	1
tenI	BSU11660	1243134	1243751	1	-	25	9.246	8.486	9.251	8.345	-0.068	1
thiO	BSU11670	1243735	1244844	1	-	48	8.978	8.328	8.886	8.275	-0.0725	1
thiS	BSU11680	1244844	1245044	1	-	7	9.513	8.877	9.375	8.739	-0.138	1
thiG	BSU11690	1245041	1245811	1	-	33	8.957	8.143	8.806	7.943	-0.1755	1
thiF	BSU11700	1245808	1246818	1	-	43	9.063	8.671	8.953	8.32	-0.2305	1
thiD	BSU11710	1246837	1247652	1	-	35	8.599	7.894	8.515	7.789	-0.0945	1
fabI	BSU11720	1247788	1248564	1	-	33	14.154	13.132	13.936	13.649	0.1495	1
cotO	BSU11730	1248665	1249348	1	-	29	9.069	7.495	8.501	7.946	-0.0585	1
cotZ	BSU11740	1249442	1249888	-1	-	18	6.141	6.016	6.139	6.335	0.1585	1
S420	new_1249889_1250015_c	1249889	1250015	-1	intra	3	6.031	6.476	6.119	6.33	-0.029	1
cotY	BSU11750	1250016	1250504	-1	-	19	6.121	6.196	6.154	6.102	-0.0305	1
cotX	BSU11760	1250656	1251174	-1	-	21	6.177	6.362	6.24	6.467	0.084	1
S421	new_1251175_1251272_c	1251175	1251272	-1	intra	2	6.446	6.685	6.452	6.948	0.1345	1
cotW	BSU11770	1251273	1251590	-1	-	11	6.604	7.066	6.555	7.213	0.049	1
cotV	BSU11780	1251631	1252017	-1	-	15	6.295	6.358	6.274	6.4	0.0105	1
S422	new_1252061_1252565_c	1252061	1252565	-1	5'	21	6.208	6.227	6.148	6.26	-0.0135	1
yjcA	BSU11790	1252177	1252533	1	-	14	7.068	6.58	6.96	6.817	0.0645	1
S423	new_1252566_1252752	1252566	1252752	1	indep	6	6.892	6.665	6.789	6.864	0.048	1
yjzK	BSU11799	1252815	1253021	1	-	6	6.478	6.433	6.446	6.429	-0.018	1
yjcZ	BSU11809	1253103	1253252	1	-	4	7.722	6.804	7.528	6.723	-0.1375	1
S424	new_1253253_1253384	1253253	1253384	1	inter	4	6.168	6.049	6.322	6.419	0.262	1
spoVIF	BSU11810	1253385	1253639	1	-	9	6.502	6.383	6.604	6.594	0.1565	1
S425	new_1253669_1254769	1253669	1254769	1	3'PT	48	6.802	6.224	6.624	6.38	-0.011	1
yjcD	BSU11820	1253713	1255866	-1	-	96	10.511	9.844	10.345	10.095	0.0425	1
S426	new_1255867_1256041_c	1255867	1256041	-1	5'	5	11.038	10.501	10.495	10.589	-0.2275	1
S427	new_1255943_1256078	1255943	1256078	1	5'	3	7.701	8.592	7.878	8.381	-0.017	1
yjzE	BSU11839	1256109	1256363	1	-	9	9.824	10.44	9.775	10.357	-0.066	1
yjcF	BSU11840	1256436	1256858	-1	-	17	10.386	11.536	10.658	11.705	0.2205	1
yjcG	BSU11850	1256862	1257377	-1	-	20	10.592	11.848	10.698	11.935	0.0965	1
yjcH	BSU11860	1257414	1258136	-1	-	31	10.388	11.885	10.509	11.684	-0.04	1
NA	BSU_misc_RNA_15	1258304	1258424	1	-	2	7.052	8.737	7.302	8.601	0.057	1
metI	BSU11870	1258492	1259613	1	-	48	6.943	7.857	7.061	7.814	0.0375	1
metC	BSU11880	1259606	1260778	1	-	51	6.953	7.81	7.035	7.717	-0.0055	1
S428	new_1260806_1262335	1260806	1262335	1	3'PT	67	6.079	6.219	6.065	6.297	0.032	1
yjcK	BSU11890	1260811	1261356	-1	-	22	7.209	8.17	7.421	8.223	0.1325	1
yjcL	BSU11900	1261426	1262616	-1	-	52	6.535	6.467	6.466	6.438	-0.049	1
S429	new_1262876_1263611_c	1262876	1263611	-1	3'	31	7.35	7.713	7.323	7.644	-0.048	1
S430	new_1262896_1264544	1262896	1264544	1	3'PT	72	8.446	8.006	8.355	8.466	0.1845	1
S431	new_1263613_1263701_c	1263613	1263701	-1	3'	2	9.526	10.899	9.525	11.117	0.1085	1
yjcM	BSU11910	1263702	1264931	-1	-	53	12.713	14.003	13.095	13.958	0.1685	1
S432	new_1264932_1265017_c	1264932	1265017	-1	5'	1	13.248	14.017	13.507	13.966	0.104	1
yjcN	BSU11920	1265057	1265377	1	-	12	11.852	12.084	12.009	11.863	-0.032	1
S433	new_1265432_1265529	1265432	1265529	1	inter	2	7.894	8.407	7.971	8.457	0.0635	1
yjzF	BSU11928	1265530	1265661	1	-	3	8.351	8.402	8.466	8.478	0.0955	1
yjzG	BSU11929	1265677	1265850	1	-	5	8.309	8.332	8.34	8.332	0.0155	1
yjcO	BSU11930	1265887	1266348	1	-	18	8.451	8.505	8.551	8.505	0.05	1
S434	new_1266349_1266589	1266349	1266589	1	5'	8	8.486	8.92	8.779	8.79	0.0815	1
yjcP	BSU11940	1266614	1267117	1	-	20	9.135	10.007	9.593	10.885	0.668	1
yjcQ	BSU11950	1267129	1267413	1	-	10	9.048	9.86	9.481	10.701	0.637	1
yjcR	BSU11960	1267574	1268101	1	-	12	6.464	6.651	6.694	6.747	0.163	1
yjcS	BSU11970	1268275	1268592	1	-	12	12.084	12.169	12.346	11.837	-0.035	1
S435	new_1268593_1268828	1268593	1268828	1	intra	8	11.436	11.943	11.762	11.641	0.012	1
yjdA	BSU11980	1268829	1269584	1	-	32	11.496	11.57	11.687	11.249	-0.065	1
S436	new_1269585_1269672	1269585	1269672	1	3'	1	11.635	11.689	11.909	11.522	0.0535	1
yjdB	BSU11990	1269733	1270080	-1	-	13	8.699	9.511	9.081	7.876	-0.6265	1
S438	new_1270127_1270583_c	1270127	1270583	-1	5'	18	9.088	9.625	9.223	7.945	-0.7725	1
manR	BSU12000	1270631	1272577	1	-	86	13.264	12.711	13.66	9.433	-1.441	1
manP	BSU12010	1272725	1274677	1	-	86	13.409	13.449	13.801	10.383	-1.337	1
manA	BSU12020	1274692	1275639	1	-	39	13.582	13.683	13.977	10.738	-1.275	1
S439	new_1275640_1275738	1275640	1275738	1	inter	2	13.566	13.732	13.912	10.861	-1.2625	1
yjdF	BSU12030	1275809	1276291	1	-	19	14.373	14.812	14.81	13.469	-0.453	1
yjdG	BSU12040	1276337	1276843	-1	-	20	8.955	8.813	8.95	9.198	0.19	1
S441	new_1276876_1277061_c	1276876	1277061	-1	inter	5	6.473	7.265	6.704	7.509	0.2375	1
yjdH	BSU12050	1277062	1277457	-1	-	15	6.402	6.352	6.346	6.567	0.0795	1
S442	new_1277495_1278195_c	1277495	1278195	-1	inter	29	7.222	7.016	7.342	7.308	0.206	1
yjdI	BSU12060	1277686	1278165	1	-	20	10.17	10.076	10.205	10.007	-0.017	1
yjzH	BSU12069	1278205	1278399	-1	-	6	10.234	10.482	10.393	10.671	0.174	1
yjdJ	BSU12070	1278565	1278894	-1	-	13	8.253	8.166	8.125	9.217	0.4615	1
S443	new_1278946_1279513_c	1278946	1279513	-1	inter	23	6.219	6.355	6.095	6.709	0.115	1
S444	new_1279022_1279523	1279022	1279523	1	indep	20	10.066	9.888	10.037	10.503	0.293	1
ctaO	BSU12080	1279514	1280503	-1	-	42	6.869	6.234	6.553	6.602	0.026	1
cotT	BSU12090	1280626	1280949	-1	-	12	6.589	7.142	6.569	6.945	-0.1085	1
S445	new_1281024_1281127	1281024	1281127	1	5'	2	10.232	11.656	10.017	10.187	-0.842	1
yjeA	BSU12100	1281128	1282531	1	-	61	10.445	11.895	10.608	10.753	-0.4895	1
yjfA	BSU12110	1282571	1283044	-1	-	19	7.259	6.68	7.2	7.389	0.325	1
yjfB	BSU12120	1283169	1283336	-1	-	4	9.389	9.542	9.484	9.817	0.185	1
yjfC	BSU12130	1283463	1284362	1	-	38	6.246	5.933	6.176	5.95	-0.0265	1
yjgA	BSU12140	1284371	1284769	-1	-	16	8.426	8.381	8.486	8.378	0.0285	1
yjgB	BSU12150	1284870	1285445	-1	-	23	6.059	5.978	5.97	6.002	-0.0325	1
yjgC	BSU12160	1285591	1288548	1	-	131	6.709	6.599	6.64	6.485	-0.0915	1
yjgD	BSU12170	1288541	1289101	1	-	23	6.974	6.976	6.98	6.792	-0.089	1
S446	new_1289139_1289257	1289139	1289257	1	inter	2	6.081	7.024	6.206	6.753	-0.073	1
yjhA	BSU12180	1289298	1289939	1	-	26	10.687	11.981	11.081	12.479	0.446	1
yjhB	BSU12190	1290018	1290644	1	-	26	8.373	8.2	8.478	8.328	0.1165	1
yjiA	BSU12200	1290675	1290953	-1	-	10	9.772	10.107	9.803	9.647	-0.2145	1
S447	new_1291003_1291419_c	1291003	1291419	-1	5'	16	6.007	6.199	6.135	6.119	0.024	1
S448	new_1291189_1291343	1291189	1291343	1	5'	4	7.946	7.809	7.839	7.489	-0.2135	1
yjiB	BSU12210	1291344	1292534	1	-	51	7.686	7.794	7.621	7.533	-0.163	1
yjiC	BSU12220	1292557	1293735	1	-	51	7.733	7.765	7.695	7.549	-0.127	1
yjzI	BSU12229	1293776	1293964	-1	-	6	10.411	10.439	10.303	10.547	0	1
yjjA	BSU12230	1294138	1294950	1	-	34	11.501	12.135	11.437	11.826	-0.1865	1
yjkA	BSU12240	1294996	1295748	-1	-	32	9.455	9.243	9.291	8.919	-0.244	1
yjkB	BSU12250	1295748	1296500	-1	-	32	9.436	9.096	9.261	8.845	-0.213	1
yjlA	BSU12260	1296620	1297594	-1	-	43	9.788	9.199	9.719	9.013	-0.1275	1
S449	new_1297643_1300149_c	1297643	1300149	-1	5'	112	6.314	7.466	6.454	7.346	0.01	1
yjlB	BSU12270	1297726	1298223	1	-	20	8.461	7.854	8.201	8.153	0.0195	1
S450	new_1298224_1298337	1298224	1298337	1	inter	2	8.089	7.749	8.01	8.056	0.114	1
S451	new_1298339_1298611	1298339	1298611	1	5'	9	15.033	14.994	15.092	15.238	0.1515	1
rex	BSU12280	1298612	1299034	1	-	17	14.719	15.004	14.856	15.148	0.1405	1
ndh	BSU12290	1299074	1300252	1	-	51	14.632	14.605	14.504	14.733	0	1
uxaC	BSU12300	1300450	1301871	1	-	62	9.19	10.669	9.859	8.859	-0.5705	1
exuM	BSU12310	1301939	1303318	1	-	61	7.493	8.251	7.847	6.09	-0.9035	1
S452	new_1303355_1303422	1303355	1303422	1	5'	1	7.382	7.864	7.837	6.643	-0.383	1
yjmC	BSU12320	1303423	1304436	1	-	43	6.996	7.334	7.285	6.155	-0.445	1
yjmD	BSU12330	1304442	1305461	1	-	44	7.111	7.2	7.307	6.145	-0.4295	1
uxuA	BSU12340	1305486	1306565	1	-	47	7.072	7.481	7.28	6.466	-0.4035	1
uxuB	BSU12350	1306562	1307398	1	-	35	7.087	7.062	7.141	6.293	-0.3575	1
exuT	BSU12360	1307446	1308714	1	-	55	6.99	6.794	7.05	6.224	-0.255	1
exuR	BSU12370	1308802	1309803	1	-	44	9.163	9.223	9.048	8.939	-0.1995	1
uxaB	BSU12380	1309880	1311322	1	-	64	7.458	7.754	7.521	6.941	-0.375	1
uxaA	BSU12390	1311319	1312812	1	-	65	7.469	7.71	7.476	6.804	-0.4495	1
yjnA	BSU12400	1312851	1313615	-1	-	32	6.382	5.879	6.26	6.08	0.0395	1
S453	new_1313663_1313744_c	1313663	1313744	-1	5'	1	6.181	6.289	6.097	6.49	0.0585	1
yjoA	BSU12410	1313840	1314304	-1	-	19	12.379	12.77	12.423	13.31	0.292	1
yjoB	BSU12420	1314453	1315724	1	-	56	10.824	11.065	11.086	10.578	-0.1125	1
rapA	BSU12430	1315869	1317005	1	-	48	9.529	10.083	9.67	10.447	0.2525	1
phrA	BSU12440	1316995	1317129	1	-	4	10.068	10.209	10.114	10.507	0.172	1
yjpA	BSU12450	1317157	1317414	-1	-	9	10.345	10.521	10.472	10.818	0.212	1
xlyB	BSU12460	1317535	1318488	1	-	38	9.795	10.576	10.066	10.609	0.152	1
yjqA	BSU12470	1318528	1318905	-1	-	14	10.704	11.337	11.007	11.368	0.167	1
yjqB	BSU12480	1319011	1319613	1	-	25	10.029	9.6	10.083	9.544	-0.001	1
S454	new_1319640_1320569_c	1319640	1320569	-1	3'MT	40	7.188	6.659	7.09	7.445	0.344	1
yjqC	BSU12490	1319690	1320526	1	-	36	10.136	9.604	10.041	9.417	-0.141	1
xkdA	BSU12500	1320570	1321166	-1	-	24	7.926	7.533	8.027	8.293	0.4305	1
S455	new_1321205_1321328_c	1321205	1321328	-1	3'	2	9.848	9.4	9.399	9.535	-0.157	1
xre	BSU12510	1321329	1321670	-1	-	13	11.422	11.021	10.991	11.13	-0.161	1
yjzJ	BSU12519	1321848	1322027	1	-	6	7.654	7.729	7.857	7.862	0.168	1
xkdB	BSU12520	1322014	1322850	1	-	36	7.637	7.994	7.876	7.978	0.1115	1
xkdC	BSU12530	1322750	1323550	1	-	34	8.158	8.235	8.318	8.383	0.154	1
ykzK	BSU12539	1323550	1323717	1	-	5	8.068	8.275	8.296	8.404	0.1785	1
xkdD	BSU12540	1323802	1324152	1	-	14	8.301	8.911	8.691	8.962	0.2205	1
xtrA	BSU12550	1324149	1324355	1	-	7	8.409	8.857	8.705	8.838	0.1385	1
xpf	BSU12560	1324471	1324980	1	-	20	7.756	8.463	8.051	8.386	0.109	1
S456	new_1325005_1325095	1325005	1325095	1	5'	2	9.955	11.334	10.167	11.384	0.131	1
xtmA	BSU12570	1325096	1325893	1	-	34	10.305	10.864	10.702	10.583	0.058	1
xtmB	BSU12580	1325890	1327191	1	-	54	10.329	10.659	10.563	10.43	0.0025	1
xkdE	BSU12590	1327195	1328682	1	-	64	10.473	10.986	10.709	10.845	0.0475	1
xkdF	BSU12600	1328702	1329529	1	-	35	11.776	13.052	12.19	12.824	0.093	1
xkdG	BSU12610	1329555	1330490	1	-	36	11.345	11.911	11.645	11.854	0.1215	1
ykzL	BSU12619	1330512	1330895	1	-	16	10.955	11.195	11.214	11.179	0.1215	1
xkdH	BSU12620	1330892	1331248	1	-	14	11.042	11.563	11.369	11.442	0.103	1
xkdI	BSU12630	1331245	1331730	1	-	20	11.374	12.196	11.753	12.127	0.155	1
xkdJ	BSU12640	1331743	1332183	1	-	18	11.308	12.647	11.619	12.538	0.101	1
ykzM	BSU12649	1332187	1332405	1	-	8	11.808	12.754	12.118	12.589	0.0725	1
xkdK	BSU12650	1332402	1333802	1	-	61	11.476	12.117	11.795	11.893	0.0475	1
xkdM	BSU12660	1333804	1334247	1	-	15	11.641	12.423	12.017	12.543	0.248	1
S457	new_1334248_1334338	1334248	1334338	1	intra	1	11.26	12.406	11.502	12.608	0.222	1
xkdN	BSU12671	1334339	1334785	1	-	14	11.199	12.047	11.719	12.146	0.3095	1
xkzB	BSU12672	1334815	1334964	1	-	4	10.768	11.829	11.28	11.916	0.2995	1
xkdO	BSU12680	1334966	1338964	1	-	169	10.558	11.042	10.824	11.156	0.19	1
xkdP	BSU12690	1338957	1339616	1	-	22	10.557	11.2	10.861	11.172	0.138	1
xkdQ	BSU12700	1339632	1340609	1	-	40	10.302	10.814	10.573	10.721	0.089	1
xkdR	BSU12710	1340609	1340875	1	-	10	10.486	11.281	10.76	11.26	0.1265	1
xkdS	BSU12720	1340932	1341357	1	-	13	10.59	10.861	10.92	10.73	0.0995	1
xkdT	BSU12730	1341350	1342396	1	-	40	10.193	10.318	10.348	10.13	-0.0165	1
xkdU	BSU12740	1342380	1342958	1	-	21	9.992	10.602	10.182	10.424	0.006	1
xkzA	BSU12749	1342955	1343227	1	-	10	10.355	11.089	10.557	11.143	0.128	1
xkdV	BSU12750	1343230	1345293	1	-	87	10.347	11.094	10.705	11.114	0.189	1
xkdW	BSU12760	1345305	1345634	1	-	11	10.379	11.073	10.695	10.981	0.112	1
xkdX	BSU12770	1345631	1345795	1	-	5	10.42	11.03	10.717	10.892	0.0795	1
xepA	BSU12780	1345839	1346678	1	-	36	10.408	10.922	10.661	10.996	0.1635	1
xhlA	BSU12790	1346731	1347000	1	-	10	11.647	12.748	11.872	12.83	0.1535	1
xhlB	BSU12800	1347013	1347276	1	-	9	10.958	11.749	11.312	11.793	0.199	1
xlyA	BSU12810	1347289	1348182	1	-	33	10.547	11.014	10.907	10.922	0.134	1
S458	new_1348200_1348403_c	1348200	1348403	-1	indep	7	9.466	8.862	9.297	8.717	-0.157	1
spoIISB	BSU12820	1348442	1348612	-1	-	5	10.721	10.096	10.667	10.174	0.012	1
spoIISA	BSU12830	1348612	1349358	-1	-	31	10.885	10.123	10.711	10.199	-0.049	1
pit	BSU12840	1349468	1350469	-1	-	43	13.966	13.652	13.885	13.826	0.0465	1
ykaA	BSU12850	1350482	1351099	-1	-	26	14.162	14.076	14.315	14.309	0.193	1
S459	new_1351139_1351236_c	1351139	1351236	-1	5'	2	11.987	11.821	12.126	11.624	-0.029	1
ykbA	BSU12860	1351375	1352691	-1	-	58	11.484	10.789	11.235	11.017	-0.0105	1
mhqA	BSU12870	1353080	1354030	1	-	41	8.55	8.834	8.633	8.911	0.08	1
ykcB	BSU12880	1354285	1356435	1	-	95	6.946	6.72	6.925	6.606	-0.0675	1
ykcC	BSU12890	1356447	1357418	1	-	41	7.144	7.252	7.26	7.101	-0.0175	1
S461	new_1356775_1357416_c	1356775	1357416	-1	3'PT	27	7.162	6.635	6.922	7.179	0.152	1
S462	new_1357486_1357852_c	1357486	1357852	-1	indep	14	11.463	11.423	11.925	11.307	0.173	1
htrA	BSU12900	1357936	1359285	-1	-	59	9.66	9.857	9.844	9.752	0.0395	1
S463	new_1359357_1359439_c	1359357	1359439	-1	5'	1	8.346	8.537	8.41	8.587	0.057	1
proG	BSU12910	1359454	1360272	1	-	34	9.74	9.797	9.717	9.66	-0.08	1
dppA	BSU12920	1360401	1361225	1	-	35	6.487	6.265	6.386	7.024	0.329	1
dppB	BSU12930	1361242	1362168	1	-	40	6.403	6.047	6.352	6.294	0.098	1
dppC	BSU12940	1362174	1363136	1	-	42	6.527	5.792	6.388	6.055	0.062	1
dppD	BSU12950	1363141	1364148	1	-	44	6.598	6.327	6.494	6.281	-0.075	1
dppE	BSU12960	1364151	1365800	1	-	72	6.917	6.739	6.916	6.752	0.006	1
ykfA	BSU12970	1365888	1366847	1	-	42	7.285	6.848	7.175	6.887	-0.0355	1
ykfB	BSU12980	1366844	1367944	1	-	48	7.404	7.089	7.27	7.038	-0.0925	1
ykfC	BSU12990	1367941	1368831	1	-	37	7.745	7.696	7.787	7.677	0.0115	1
ykfD	BSU13000	1368844	1369833	1	-	39	7.54	7.458	7.391	7.399	-0.104	1
S464	new_1369127_1369854_c	1369127	1369854	-1	3'PT	31	6.486	6.422	6.368	6.427	-0.0565	1
S465	new_1369868_1371036	1369868	1371036	1	3'PT	51	6.727	6.806	6.678	6.98	0.0625	1
ykgB	BSU13010	1369876	1370925	-1	-	45	11.742	12.441	11.678	12.563	0.029	1
ykgA	BSU13020	1371015	1371875	-1	-	37	6.387	6.598	6.453	6.479	-0.0265	1
ykhA	BSU13030	1372035	1372553	1	-	21	11.923	12.642	12.124	12.403	-0.019	1
S466	new_1372636_1372742	1372636	1372742	1	5'	2	6.927	7.294	7.023	6.861	-0.1685	1
hmp	BSU13040	1372792	1373991	1	-	53	7.629	7.541	7.641	7.087	-0.221	1
S467	new_1374025_1374396	1374025	1374396	1	inter	15	6.272	6.102	6.237	5.961	-0.088	1
ykzH	BSU13050	1374068	1374292	-1	-	8	6.329	6.084	6.172	6.093	-0.074	1
ykjA	BSU13060	1374437	1375168	1	-	30	6.603	6.164	6.528	6.054	-0.0925	1
ykkA	BSU13070	1375260	1375787	1	-	22	6.937	7.788	6.996	7.793	0.032	1
ykkB	BSU13080	1375777	1376295	1	-	20	7.113	8.223	7.026	8.217	-0.0465	1
NA	BSU_misc_RNA_16	1376328	1376439	1	-	3	11.137	13.604	10.91	14.157	0.163	1
ykkC	BSU13090	1376517	1376855	1	-	13	10.516	8.73	9.98	8.909	-0.1785	1
ykkD	BSU13100	1376855	1377172	1	-	11	10.156	8.566	9.859	8.667	-0.098	1
purU	BSU13110	1377243	1378145	1	-	39	11.955	11.651	11.978	11.681	0.0265	1
NA	BSU_misc_RNA_17	1378233	1378443	1	-	8	12.402	12.178	12.162	12.296	-0.061	1
proB	BSU13120	1378496	1379593	1	-	47	12.348	12.142	12.235	12.361	0.053	1
proA	BSU13130	1379605	1380852	1	-	54	12.202	11.922	12.073	11.968	-0.0415	1
ohrA	BSU13140	1380978	1381403	1	-	17	10.134	10.766	10.292	10.373	-0.1175	1
ohrR	BSU13150	1381434	1381877	-1	-	18	10.018	10.43	10.371	9.864	-0.1065	1
ohrB	BSU13160	1382020	1382430	1	-	15	7.376	7.57	7.469	7.326	-0.0755	1
ykzN	BSU13169	1382457	1382627	1	-	6	6.935	6.395	6.901	6.454	0.0125	1
S468	new_1382628_1383305	1382628	1383305	1	3'	28	6.342	6.115	6.31	6.174	0.0135	1
guaD	BSU13170	1382677	1383147	-1	-	19	7.18	7.022	7.073	7.006	-0.0615	1
S469	new_1383187_1383294_c	1383187	1383294	-1	inter	2	6.038	5.987	6.053	5.835	-0.0685	1
metE	BSU13180	1383320	1385608	-1	-	102	6.859	7.595	6.862	7.563	-0.0145	1
NA	BSU_misc_RNA_18	1385736	1385891	-1	-	2	9.94	9.478	10.211	10.393	0.593	1
S471	new_1385938_1386023_c	1385938	1386023	-1	inter	1	6.052	6.473	6.164	6.67	0.1545	1
ispA	BSU13190	1386024	1386983	-1	-	41	6.583	7.016	6.55	6.894	-0.0775	1
rsbRB	BSU13200	1387206	1388039	1	-	35	12.383	12.677	12.693	12.373	0.003	1
thiX	BSU13210	1388070	1388834	-1	-	32	7.924	7.441	7.94	7.473	0.024	1
thiW	BSU13220	1388809	1390452	-1	-	72	7.897	7.32	7.783	7.34	-0.047	1
thiV	BSU13230	1390439	1391038	-1	-	25	7.879	6.851	7.741	6.862	-0.0635	1
thiU	BSU13240	1391040	1391642	-1	-	24	8.075	7.313	7.852	7.246	-0.145	1
NA	BSU_misc_RNA_19	1391739	1391851	-1	-	3	11.012	11.443	11.048	11.28	-0.0635	1
ykoG	BSU13250	1391953	1392639	1	-	29	8.855	8.811	8.745	8.442	-0.2395	1
ykoH	BSU13260	1392643	1394007	1	-	60	8.783	8.782	8.689	8.784	-0.046	1
ykoI	BSU13270	1394004	1394684	1	-	28	9.258	9.505	9.198	9.765	0.1	1
ykoJ	BSU13280	1394776	1395288	1	-	21	9.597	9.589	9.623	9.62	0.0285	1
ykzD	BSU13290	1395371	1395508	1	-	4	7.063	6.373	6.82	6.604	-0.006	1
S473	new_1395590_1395909	1395590	1395909	1	5'	12	12.058	11.177	11.548	11.875	0.094	1
ykzO	BSU13299	1395598	1395810	-1	-	7	5.933	6.012	5.887	6.139	0.0405	1
S474	new_1395911_1396012	1395911	1396012	1	5'	3	10.627	10.704	9.936	11.558	0.0815	1
mgtE	BSU13300	1396013	1397368	1	-	58	11.415	10.271	10.799	10.99	0.0515	1
tnrA	BSU13310	1397411	1397743	-1	-	13	10.055	8.879	9.375	8.881	-0.339	1
S475	new_1397771_1398159_c	1397771	1398159	-1	5'	15	8.902	8.682	8.742	8.482	-0.18	1
ykzB	BSU13320	1397938	1398093	1	-	4	7.342	7.097	7.015	7.279	-0.0725	1
ykoL	BSU13330	1398181	1398363	1	-	6	6.88	6.903	6.816	7.015	0.024	1
S476	new_1398413_1398495	1398413	1398495	1	5'	1	10.594	12.942	11.156	11.514	-0.433	1
ykoM	BSU13340	1398496	1398960	1	-	19	10.461	13.084	11.073	11.277	-0.5975	1
ykoN	BSU13350	1398975	1400096	-1	-	48	6.541	6.425	6.459	6.492	-0.0075	1
S477	new_1399409_1400187	1399409	1400187	1	5'	32	6.607	6.027	6.44	6.227	0.0165	1
ykoP	BSU13360	1400188	1400739	1	-	23	6.548	6.243	6.477	6.345	0.0155	1
ykoQ	BSU13370	1400767	1401579	-1	-	35	8.164	7.421	8.16	7.807	0.191	1
S478	new_1401697_1401771	1401697	1401771	1	5'	1	6.457	6.252	6.367	6.355	0.0065	1
ykoS	BSU13380	1401772	1403466	1	-	75	6.708	6.299	6.638	6.245	-0.062	1
ykoT	BSU13390	1403479	1404492	1	-	44	7.058	6.576	7.071	6.521	-0.021	1
ykoU	BSU13400	1404518	1406353	-1	-	81	7.192	6.795	7.142	7.122	0.1385	1
ykoV	BSU13410	1406357	1407292	-1	-	40	6.715	6.583	6.629	7.077	0.204	1
ykoW	BSU13420	1407329	1409578	-1	-	100	8.368	8.119	8.332	8.861	0.353	1
S479	new_1409579_1409781_c	1409579	1409781	-1	5'	7	8.674	8.17	8.399	8.925	0.24	1
ykoX	BSU13430	1409912	1410577	1	-	28	11.262	10.891	11.52	10.85	0.1085	1
ykoY	BSU13440	1410654	1411628	1	-	42	9.383	8.488	9.034	8.81	-0.0135	1
S480	new_1411773_1411859	1411773	1411859	1	5'	1	8.529	9.414	8.671	9.443	0.0855	1
sigI	BSU13450	1411892	1412647	1	-	32	10.327	11.243	10.318	11.188	-0.032	1
rsgI	BSU13460	1412644	1413789	1	-	50	10.514	11.186	10.319	11.319	-0.031	1
S481	new_1413790_1414949	1413790	1414949	1	inter	50	9.144	8.398	8.722	9.274	0.227	1
sspD	BSU13470	1413800	1413994	-1	-	6	6.488	6.173	6.38	6.352	0.0355	1
ykrK	BSU13480	1414125	1414826	-1	-	29	11.397	11.972	11.462	11.797	-0.055	1
S482	new_1414827_1414907_c	1414827	1414907	-1	5'	1	11.813	12.728	12.067	12.513	0.0195	1
htpX	BSU13490	1414997	1415893	1	-	39	13.293	13.279	13.337	12.627	-0.304	1
ktrD	BSU13500	1416067	1417416	1	-	59	11.443	10.417	11.246	10.764	0.075	1
ykzP	BSU13509	1417561	1417716	1	-	5	7.729	6.6	7.431	7.025	0.0635	1
ykzE	BSU13510	1417719	1417895	1	-	6	7.77	6.647	7.51	7.456	0.2745	1
ykrP	BSU13520	1417938	1418960	-1	-	44	6.836	6.567	6.694	6.476	-0.1165	1
kinE	BSU13530	1419213	1421429	1	-	98	7.191	7.68	7.188	7.621	-0.031	1
S484	new_1421204_1422144_c	1421204	1422144	-1	3'PT	40	6.465	6.297	6.511	6.47	0.1095	1
ogt	BSU13540	1421426	1421923	1	-	20	9.634	9.838	9.625	9.78	-0.0335	1
S485	new_1421924_1422163	1421924	1422163	1	3'	9	9.602	9.578	9.688	9.349	-0.0715	1
mtnA	BSU13550	1422172	1423233	-1	-	45	10.861	11.473	11.016	11.892	0.287	1
mtnK	BSU13560	1423241	1424440	-1	-	51	10.637	11.427	10.837	11.813	0.293	1
NA	BSU_misc_RNA_20	1424527	1424683	-1	-	2	10.648	11.31	10.822	11.455	0.1595	1
mtnU	BSU13570	1424767	1425546	-1	-	33	8.153	9.011	8.442	8.415	-0.1535	1
S486	new_1425281_1425598	1425281	1425598	1	5'	11	7.443	7.82	7.6	7.578	-0.0425	1
mtnE	BSU13580	1425641	1426837	1	-	52	8.321	8.192	8.32	7.674	-0.2595	1
NA	BSU_misc_RNA_21	1426876	1426976	1	-	1	10.675	11.983	10.788	12.19	0.16	1
mtnW	BSU13590	1427034	1428278	1	-	54	7.945	8.736	7.902	8.346	-0.2165	1
mtnX	BSU13600	1428275	1428982	1	-	30	8.078	9.077	8.075	8.829	-0.1255	1
mtnB	BSU13610	1428940	1429569	1	-	26	8.08	9.355	8.253	9.035	-0.0735	1
mtnD	BSU13620	1429584	1430120	1	-	21	8.043	9.263	8.137	8.83	-0.1695	1
S487	new_1429967_1430160_c	1429967	1430160	-1	3'PT	6	8.363	7.222	8.102	7.658	0.0875	1
ykvA	BSU13630	1430161	1430481	-1	-	12	9.855	9.764	9.797	9.514	-0.154	1
S488	new_1430482_1430571_c	1430482	1430571	-1	5'	2	10.602	10.664	10.56	10.535	-0.0855	1
S489	new_1430539_1430623	1430539	1430623	1	5'	1	6.193	7.05	6.197	7.467	0.2105	1
spo0E	BSU13640	1430684	1430941	1	-	9	10.409	9.63	10.233	9.761	-0.0225	1
eag	BSU13650	1431027	1431458	1	-	18	8.649	7.139	8.368	8.028	0.304	1
kinD	BSU13660	1431486	1433006	-1	-	68	10.596	10.316	10.617	10.134	-0.0805	1
mhqR	BSU13670	1433199	1433636	1	-	17	12.583	11.823	12.772	11.869	0.1175	1
motB	BSU13680	1433676	1434461	-1	-	34	10.893	10.827	11.049	11.587	0.458	1
motA	BSU13690	1434433	1435245	-1	-	34	10.943	10.81	11.076	11.651	0.487	1
S491	new_1435383_1435605_c	1435383	1435605	-1	3'	8	6.087	6.402	6.208	6.242	-0.0195	1
clpE	BSU13700	1435628	1437727	-1	-	92	8.937	9.245	9.063	10.092	0.4865	1
S492	new_1437728_1437978_c	1437728	1437978	-1	5'	9	8.888	9.28	9.144	10.135	0.5555	1
ykvI	BSU13710	1438092	1439135	1	-	45	7.177	6.596	7.098	6.599	-0.038	1
S493	new_1439136_1439227	1439136	1439227	1	inter	1	7.598	7.2	7.572	7.539	0.1565	1
S494	new_1439340_1439447	1439340	1439447	1	inter	3	12.663	10.606	12.099	11.164	-0.003	1
queC	BSU13720	1439448	1440107	1	-	27	12.08	9.563	11.821	10.167	0.1725	1
queD	BSU13730	1440100	1440549	1	-	18	12.643	10.445	12.253	10.893	0.029	1
queE	BSU13740	1440542	1441273	1	-	30	12.803	10.714	12.579	10.904	-0.017	1
queF	BSU13750	1441291	1441788	1	-	20	13.012	11.812	12.975	11.817	-0.016	1
S495	new_1441789_1442065	1441789	1442065	1	3'	10	13.006	11.852	12.962	11.819	-0.0385	1
S496	new_1442102_1442346_c	1442102	1442346	-1	3'	8	8.631	9.142	8.764	8.744	-0.1325	1
ykvN	BSU13760	1442347	1442703	-1	-	13	8.872	9.506	9.023	8.946	-0.2045	1
ykvO	BSU13770	1442872	1443618	1	-	31	7.526	7.906	7.749	7.778	0.0475	1
ykvP	BSU13780	1444099	1445298	1	-	52	6.959	6.885	6.983	7.12	0.1295	1
ykzQ	BSU13789	1445314	1445541	1	-	7	8.307	8.461	8.346	8.432	0.005	1
S497	new_1445542_1445637	1445542	1445637	1	intra	1	8.485	8.239	8.592	8.232	0.05	1
ykvQ	BSU13790	1445638	1446336	1	-	29	8.057	8.188	8.144	8.211	0.055	1
S498	new_1446289_1447115_c	1446289	1447115	-1	indep	35	6.91	6.726	6.721	7.061	0.073	1
ykzR	BSU13799	1446317	1446568	1	-	9	8.238	7.999	8.222	8.081	0.033	1
S499	new_1446841_1447052	1446841	1447052	1	indep	7	10.176	9.824	10.052	9.803	-0.0725	1
ykvR	BSU13800	1447251	1447541	1	-	10	8.205	7.774	8.119	7.492	-0.184	1
S500	new_1447578_1447661_c	1447578	1447661	-1	3'	1	10.776	12.696	10.8	11.801	-0.4355	1
ykvS	BSU13810	1447662	1447847	-1	-	5	10.72	12.235	10.682	11.621	-0.326	1
S501	new_1447893_1448237_c	1447893	1448237	-1	5'	13	5.916	6.003	5.942	6.235	0.129	1
ykzS	BSU13819	1448013	1448207	1	-	7	10.252	9.988	10.085	10.261	0.053	1
ykvT	BSU13820	1448506	1449132	1	-	26	8.322	7.933	7.969	7.845	-0.2205	1
ykvU	BSU13830	1449250	1450587	1	-	59	6.732	6.219	6.727	6.258	0.017	1
stoA	BSU13840	1450638	1451135	1	-	20	9.087	8.581	9.28	8.616	0.114	1
S502	new_1451263_1451370	1451263	1451370	1	5'	2	8.118	6.811	7.541	7.688	0.15	1
zosA	BSU13850	1451371	1453284	1	-	84	8.589	7.246	8.208	7.952	0.1625	1
ykvY	BSU13860	1453691	1454782	1	-	47	11.774	12.205	11.894	11.808	-0.1385	1
S503	new_1454795_1455013_c	1454795	1455013	-1	indep	7	6.261	6.51	6.47	6.672	0.1855	1
S504	new_1454806_1455063	1454806	1455063	1	inter	9	11.079	10.653	10.959	10.476	-0.1485	1
ykvZ	BSU13870	1455064	1456029	1	-	41	10.811	10.749	10.745	10.386	-0.2145	1
glcT	BSU13880	1456092	1456958	1	-	37	11.974	11.906	12.032	11.713	-0.0675	1
S505	new_1457005_1457156	1457005	1457156	1	inter	4	13.644	14.609	13.786	15.698	0.6155	1
ptsG	BSU13890	1457187	1459286	1	-	93	13.455	14.048	13.458	15.248	0.6015	1
ptsH	BSU13900	1459384	1459650	1	-	10	15.623	15.876	15.723	16.021	0.1225	1
ptsI	BSU13910	1459650	1461362	1	-	75	14.994	14.827	15.033	15.454	0.333	1
splA	BSU13920	1461453	1461692	1	-	8	9.725	9.656	9.337	10.167	0.0615	1
S506	new_1461473_1462812_c	1461473	1462812	-1	3'MT	58	6.143	6.156	6.158	6.213	0.036	1
splB	BSU13930	1461770	1462798	1	-	43	9.517	9.421	9.407	10.003	0.236	1
ykwB	BSU13940	1462813	1463493	-1	-	28	6.442	6.262	6.446	6.579	0.1605	1
mcpC	BSU13950	1463628	1465595	1	-	87	9.369	10.108	9.652	10.303	0.239	1
ykwC	BSU13960	1465733	1466599	1	-	36	12.414	13.818	12.788	13.668	0.112	1
ykwD	BSU13970	1466638	1467411	-1	-	32	8.34	9.068	8.338	8.953	-0.0585	1
S507	new_1467701_1467804	1467701	1467804	1	5'	2	11.273	11.68	11.459	11.325	-0.0845	1
pbpH	BSU13980	1467805	1469862	1	-	91	10.615	11.409	10.748	11.311	0.0175	1
kinA	BSU13990	1470026	1471846	1	-	80	8.455	9.048	8.477	9.139	0.0565	1
patA	BSU14000	1471857	1473038	-1	-	51	12.496	12.396	12.394	11.999	-0.2495	1
ykzT	BSU14009	1473240	1473401	-1	-	5	13.027	11.753	12.659	12.229	0.054	1
cheV	BSU14010	1473605	1474516	1	-	39	10.109	10.248	10.4	10.783	0.413	1
ykyB	BSU14020	1474560	1475024	-1	-	19	11.468	10.749	11.177	11.316	0.138	1
ykuC	BSU14030	1475150	1476442	-1	-	56	11.249	10.848	11.134	10.731	-0.116	1
ykuD	BSU14040	1476518	1477012	-1	-	20	8.843	8.74	8.553	8.52	-0.255	1
ykuE	BSU14050	1477069	1477929	-1	-	37	8.988	9.139	8.786	8.673	-0.334	1
fadH	BSU14060	1478072	1478836	1	-	32	8.848	9.089	8.762	8.886	-0.1445	1
S509	new_1478837_1478985	1478837	1478985	1	inter	4	8.463	9.121	8.452	8.874	-0.129	1
S510	new_1478987_1479136	1478987	1479136	1	5'	4	10.891	11.963	11.174	11.888	0.104	1
fadG	BSU14071	1479137	1480867	1	-	76	10.991	11.868	11.419	11.807	0.1835	1
ykzU	BSU14072	1480933	1481451	1	-	20	10.399	10.78	10.797	10.872	0.245	1
ykuH	BSU14080	1481547	1482095	1	-	23	10.847	10.721	10.855	10.786	0.0365	1
S511	new_1482096_1482247	1482096	1482247	1	intra	4	10.434	9.89	10.417	10.236	0.1645	1
ykuI	BSU14090	1482248	1483471	1	-	53	10.266	10.01	10.256	10.117	0.0485	1
S512	new_1483539_1483640	1483539	1483640	1	indep	3	12.403	14.669	12.543	16.005	0.738	1
S513	new_1483671_1483955	1483671	1483955	1	inter	10	11.053	9.524	10.518	12.462	1.2015	1
S514	new_1483957_1484044	1483957	1484044	1	5'	1	10.909	8.984	10.447	11.858	1.206	1
ykuJ	BSU14100	1484117	1484356	1	-	8	14.665	14.513	14.743	14.443	0.004	1
S515	new_1484357_1484465	1484357	1484465	1	intra	2	14.351	14.292	14.373	14.242	-0.014	1
ykuK	BSU14110	1484466	1484984	1	-	21	14.105	14.33	14.194	14.189	-0.026	1
ykzF	BSU14120	1485118	1485315	1	-	6	14.129	14.184	14.203	14.421	0.1555	1
S516	new_1485356_1485452	1485356	1485452	1	inter	1	11.035	11.256	11.151	10.491	-0.3245	1
ykuL	BSU14130	1485453	1485896	1	-	17	11.37	12.92	11.748	11.488	-0.527	1
S517	new_1485897_1486004	1485897	1486004	1	inter	2	11.863	13.203	12.337	11.835	-0.447	1
ccpC	BSU14140	1486045	1486926	1	-	37	11.391	11.617	11.693	10.858	-0.2285	1
ykuN	BSU14150	1487038	1487514	1	-	19	10.795	13.308	11.535	13.524	0.478	1
ykuO	BSU14160	1487504	1488397	1	-	38	10.632	13.036	11.267	13.446	0.5225	1
ykuP	BSU14170	1488413	1488868	1	-	18	10.706	13.077	11.26	13.78	0.6285	1
dapH	BSU14180	1488973	1489683	1	-	30	14.199	14.191	14.376	14.052	0.019	1
dapL	BSU14190	1489753	1490877	1	-	49	11.705	11.933	11.705	11.656	-0.1385	1
ykuS	BSU14200	1490939	1491184	1	-	9	12.116	12.967	12.116	12.759	-0.104	1
S518	new_1491217_1492167	1491217	1492167	1	inter	41	8.64	8.137	8.531	8.104	-0.071	1
ykuT	BSU14210	1491221	1492024	-1	-	33	9.422	9.009	9.594	8.474	-0.1815	1
S519	new_1492169_1492260	1492169	1492260	1	5'	2	9.204	8.945	9.272	8.73	-0.0735	1
ykuU	BSU14220	1492261	1492803	1	-	23	8.985	9.057	9.068	8.76	-0.107	1
ykuV	BSU14230	1492875	1493321	1	-	18	8.864	8.72	8.821	8.487	-0.138	1
rok	BSU14240	1493787	1494362	1	-	23	13.054	13.966	13.355	13.329	-0.168	1
yknT	BSU14250	1494403	1495368	-1	-	41	6.335	6.759	6.348	6.797	0.0255	1
S520	new_1494737_1495461	1494737	1495461	1	5'	30	10.395	9.791	10.239	9.485	-0.231	1
mobA	BSU14260	1495505	1496104	1	-	25	11.341	11.396	11.286	11.211	-0.12	1
moeB	BSU14270	1496155	1497174	1	-	44	11.52	11.285	11.402	11.078	-0.1625	1
moeA	BSU14280	1497192	1498484	1	-	56	11.702	11.506	11.449	11.141	-0.309	1
mobB	BSU14290	1498445	1498966	1	-	21	11.843	11.851	11.575	11.709	-0.205	1
moaE	BSU14300	1498966	1499439	1	-	19	12.239	12.538	12.203	12.273	-0.1505	1
moaD	BSU14310	1499432	1499665	1	-	9	10.997	11.807	11.138	11.209	-0.2285	1
S521	new_1499752_1499838	1499752	1499838	1	5'	1	5.935	6.068	5.966	6.291	0.127	1
yknU	BSU14320	1499889	1501646	1	-	77	6.279	6.079	6.29	6.113	0.0225	1
yknV	BSU14330	1501658	1503472	1	-	80	6.797	6.465	6.732	6.575	0.0225	1
yknW	BSU14340	1503582	1504277	1	-	29	11.661	11.499	11.781	11.412	0.0165	1
yknX	BSU14350	1504282	1505415	1	-	49	11.788	11.709	11.92	11.568	-0.0045	1
yknY	BSU14360	1505416	1506108	1	-	28	11.524	11.565	11.583	11.418	-0.044	1
yknZ	BSU14370	1506105	1507298	1	-	52	11.111	11.036	11.111	10.95	-0.043	1
S522	new_1507447_1507538	1507447	1507538	1	5'	1	12.35	11.197	11.88	11.186	-0.2405	1
fruR	BSU14380	1507578	1508333	1	-	31	11.94	12.267	12.075	10.653	-0.7395	1
fruK	BSU14390	1508330	1509241	1	-	39	12.036	12.338	12.167	10.754	-0.7265	1
fruA	BSU14400	1509256	1511163	1	-	84	12.216	11.894	12.242	10.346	-0.761	1
sipT	BSU14410	1511308	1511889	1	-	23	11.095	11.15	11.198	10.909	-0.069	1
ykoA	BSU14420	1511923	1512192	-1	-	10	11.399	11.402	11.649	11.291	0.0695	1
S523	new_1512193_1512258_c	1512193	1512258	-1	5'	1	11.549	11.666	11.791	11.515	0.0455	1
ykpA	BSU14430	1512373	1513995	1	-	71	13.839	13.752	13.758	13.352	-0.2405	1
panE	BSU14440	1514052	1514963	1	-	39	10.981	11.095	11.096	10.501	-0.2395	1
ampS	BSU14450	1514997	1516229	-1	-	53	11.272	12.082	11.489	12.001	0.068	1
ykpC	BSU14460	1516339	1516473	-1	-	4	8.891	9.183	8.948	9.719	0.2965	1
mreBH	BSU14470	1516574	1517581	-1	-	42	9.386	9.31	9.353	9.848	0.2525	1
abh	BSU14480	1517865	1518143	1	-	10	14.008	14.369	14.132	14.337	0.046	1
[truncated: 3,738 more rows]

## Sheet: 2=stationary_phase_data
Name	Locustag	Start	End	Strand	Classif	ProbesNumber	WT_1	WT_2	DHFQ_1	DHFQ_2	log2FC	adj.P.Val
S1	new_1_148	1	148	1	5'	2	7.186	6.9106	6.7578	7.0147	-0.16205	0.629067
S2	new_24_297_c	24	297	-1	indep	10	7.6596	7.4474	7.1994	7.2738	-0.3169	0.238268
S3	new_150_409	150	409	1	5'	9	9.5214	9.7878	9.1749	9.5187	-0.3078	0.391624
S4	new_299_1067_c	299	1067	-1	indep	32	6.9947	7.0649	6.8088	6.9772	-0.1368	0.578358
dnaA	BSU00010	410	1750	1	-	58	10.4377	10.2592	9.836	9.8106	-0.52515	0.0870868
S5	new_1751_1938	1751	1938	1	intra	6	10.0175	10.0024	9.6708	9.5989	-0.3751	0.137603
dnaN	BSU00020	1939	3075	1	-	49	10.1365	10.1035	9.9247	9.8563	-0.2295	0.298776
yaaA	BSU00030	3206	3421	1	-	7	10.2735	10.0648	10.158	9.9633	-0.1085	0.718301
recF	BSU00040	3437	4549	1	-	48	12.1839	12.2729	12.2616	12.0935	-0.05085	0.860484
yaaB	BSU00050	4567	4812	1	-	8	12.3922	12.5259	12.544	12.2966	-0.03875	0.911418
gyrB	BSU00060	4867	6783	1	-	84	12.407	12.4254	12.589	12.3412	0.0489	0.87851
S6	new_6784_6993	6784	6993	1	intra	7	9.2454	9.204	9.3381	9.3583	0.1235	0.564459
gyrA	BSU00070	6994	9459	1	-	110	11.9918	11.964	12.2054	11.9959	0.12275	0.63707
S7	new_9529_9614	9529	9614	1	5'	1	7.1979	7.2425	7.5183	7.4241	0.251	0.270582
S8	new_14811_15868	14811	15868	1	inter	45	6.8261	6.8547	7.0434	7.0754	0.219	0.308016
yaaC	BSU00080	14847	15794	-1	-	40	7.9742	7.1152	7.6252	7.675	0.1054	0.885293
guaB	BSU00090	15915	17381	1	-	64	13.4856	13.7077	13.0571	13.2309	-0.45265	0.154528
S9	new_17238_17833_c	17238	17833	-1	indep	26	8.0044	7.6316	7.9079	7.8856	0.07875	0.829449
S10	new_17453_17533	17453	17533	1	5'	1	9.7805	9.2494	9.7183	9.3753	0.03185	0.958801
dacA	BSU00100	17534	18865	1	-	59	10.62	10.5189	10.6964	10.5026	0.03005	0.924865
S11	new_18866_18974	18866	18974	1	inter	2	9.8766	9.8473	10.1267	9.8822	0.1425	0.603735
S12	new_18976_19061	18976	19061	1	5'	1	9.5467	9.7332	10.0344	9.4585	0.1065	0.838046
pdxS	BSU00110	19062	19946	1	-	38	11.3401	11.4807	11.2182	11.1635	-0.21955	0.352799
S13	new_19194_19923_c	19194	19923	-1	indep	32	7.1888	6.9588	6.8228	7.0525	-0.13615	0.667474
pdxT	BSU00120	19968	20558	1	-	24	11.6666	11.7577	11.5489	11.5374	-0.169	0.440693
NA	BSU_misc_RNA_1	20611	20823	1	-	8	11.6448	11.6199	11.5362	11.8286	0.05005	0.88476
serS	BSU00130	20880	22157	1	-	55	9.1031	9.0365	9.2399	9.2757	0.188	0.389743
S14	new_22452_22529	22452	22529	1	3'PT	1	6.9552	6.8336	6.935	6.7773	-0.03825	0.898943
dck	BSU00140	22496	23149	-1	-	27	7.832	7.6548	7.5773	7.5679	-0.1708	0.479536
S15	new_22531_23167	22531	23167	1	3'PT	26	6.9935	6.9666	6.8036	6.9952	-0.08065	0.759581
dgk	BSU00150	23146	23769	-1	-	26	7.3815	7.4307	7.0268	7.1746	-0.3054	0.220731
yaaH	BSU00160	23868	25151	-1	-	55	7.8262	7.484	8.3443	7.7135	0.3738	0.470932
yaaI	BSU00170	25221	25766	-1	-	22	8.3761	7.8213	8.8561	7.998	0.32835	0.655857
S16	new_25655_25851	25655	25851	1	5'	6	8.26	8.5238	8.4028	9.1338	0.3764	0.497985
tadA	BSU00180	25852	26337	1	-	19	8.574	8.7236	8.5962	9.1537	0.22615	0.614159
S17	new_26383_26532	26383	26532	1	5'	4	16.3592	16.3222	16.3766	16.3766	0.0359	0.889302
scr	BSU_misc_RNA_2	26533	26635	1	-	3	16.4137	16.3956	16.3222	16.3592	-0.06395	0.777085
S18	new_26636_26731	26636	26731	1	3'	2	16.155	16.3592	15.1596	16.155	-0.5998	0.396347
dnaX	BSU00190	26814	28505	1	-	74	10.7406	10.804	10.7254	10.5756	-0.1218	0.618375
yaaK	BSU00200	28529	28852	1	-	12	12.7656	12.7831	12.6451	12.9711	0.03375	0.929777
recR	BSU00210	28867	29463	1	-	24	10.6758	10.3434	10.7268	10.6791	0.19335	0.531178
yaaL	BSU00220	29481	29705	1	-	8	10.2199	10.4493	10.0378	10.4177	-0.10685	0.782844
bofA	BSU00230	29772	30035	1	-	9	8.4492	8.4617	8.6711	8.6828	0.2215	0.302428
S19	new_30076_30278	30076	30278	1	5'	4	10.883	10.9214	11.0974	11.4013	0.34715	0.248749
S20	new_35104_35236	35104	35236	1	intra	4	7.9865	7.8861	7.9941	7.7361	-0.0712	0.819143
S21	new_35356_35458	35356	35458	1	inter	1	7.3368	7.5056	7.5494	7.2343	-0.02935	0.940992
csfB	BSU00240	35531	35725	1	-	6	7.3172	7.5305	7.268	7.2173	-0.1812	0.479536
xpaC	BSU00250	35845	36459	1	-	25	10.4305	10.7864	10.5964	10.8296	0.10455	0.780947
yaaN	BSU00260	36478	37638	1	-	50	10.7036	10.8296	10.6291	10.7295	-0.0873	0.729652
S22	new_37639_37719	37639	37719	1	intra	1	9.8311	10.063	9.9273	10.0295	0.03135	0.925819
yaaO	BSU00270	37720	39162	1	-	63	10.5785	10.7805	10.464	10.3737	-0.26065	0.314881
tmk	BSU00280	39159	39797	1	-	27	10.6618	10.7995	10.3587	10.3704	-0.3661	0.156148
yaaQ	BSU00290	39871	40200	1	-	12	11.6102	11.4919	11.6024	11.4341	-0.0328	0.917479
yaaR	BSU00300	40213	40653	1	-	17	11.9836	12.0276	12.0033	11.8685	-0.0697	0.775828
holB	BSU00310	40665	41654	1	-	42	11.8136	12.0532	11.7281	11.7675	-0.1856	0.485627
yaaT	BSU00320	41657	42484	1	-	35	14.4026	14.5469	14.6809	14.9127	0.32205	0.258096
yabA	BSU00330	42499	42858	1	-	14	14.1395	14.0149	14.1921	14.4401	0.2389	0.39547
yabB	BSU00340	42917	43660	1	-	31	11.2369	11.1796	11.6047	11.4234	0.3058	0.23403
yazA	BSU00350	43647	43946	1	-	12	11.2282	11.3174	11.5711	11.5548	0.29015	0.215538
yabC	BSU00360	43921	44799	1	-	37	11.2949	11.2539	11.5473	11.6563	0.3274	0.181881
abrB	BSU00370	44848	45138	-1	-	11	10.1035	9.4684	8.3276	8.2156	-1.51435	0.0388019
S23	new_45224_45399_c	45224	45399	-1	5'	6	6.9548	6.7387	7.024	7.0858	0.20815	0.420613
S24	new_45524_45632	45524	45632	1	5'	2	7.6302	7.5722	7.6379	7.5868	0.01115	0.969327
metS	BSU00380	45633	47627	1	-	88	9.7671	9.7168	9.7373	9.7975	0.02545	0.92488
S25	new_47673_50019_c	47673	50019	-1	indep	103	8.8841	9.1845	8.9913	9.4524	0.18755	0.671163
yabD	BSU00390	47706	48473	1	-	32	9.0168	8.9283	8.9512	9.0286	0.01735	0.953048
S26	new_48474_48554	48474	48554	1	inter	1	8.8789	8.8922	8.8087	9.0355	0.03655	0.910685
yabE	BSU00400	48629	49942	1	-	57	10.9476	10.964	11.8534	12.1206	1.0312	0.0297401
S27	new_49987_50086	49987	50086	1	5'	1	7.8506	8.0253	8.2139	8.2854	0.3117	0.226492
rnmV	BSU00410	50087	50647	1	-	23	9.052	8.9598	9.0988	8.8687	-0.02215	0.948183
ksgA	BSU00420	50640	51518	1	-	38	8.7323	8.7452	8.919	8.8257	0.1336	0.543708
S28	new_51558_51679	51558	51679	1	5'	3	7.2897	7.5882	6.8198	6.9319	-0.5631	0.114457
yabG	BSU00430	51680	52552	1	-	36	6.9744	7.3212	7.085	7.0947	-0.05795	0.877736
veg	BSU00440	52763	53023	1	-	9	15.2801	14.997	14.5949	14.6983	-0.49195	0.143401
sspF	BSU00450	53183	53368	1	-	6	7.4358	7.3454	7.5831	7.3994	0.10065	0.70663
S31	new_53363_55717_c	53363	55717	-1	indep	105	7.5372	7.0472	7.2033	7.2773	-0.0519	0.915238
ispE	BSU00460	53516	54385	1	-	37	10.6868	10.6276	10.749	10.8804	0.1575	0.497985
purR	BSU00470	54441	55298	1	-	36	11.54	11.4215	11.6741	11.7631	0.23785	0.31071
yabJ	BSU00480	55295	55672	1	-	15	12.1278	11.9069	12.2528	12.2285	0.2233	0.388748
S32	new_55707_55815	55707	55815	1	inter	2	8.16	7.8432	8.0955	8.1027	0.0975	0.759378
spoVG	BSU00490	55866	56159	1	-	10	15.5584	15.3945	15.3398	15.5584	-0.02735	0.937385
S33	new_56193_56304	56193	56304	1	inter	2	7.641	8.58	7.6191	7.6603	-0.4708	0.472429
gcaD	BSU00500	56352	57722	1	-	59	9.8657	9.8432	9.8053	9.7612	-0.0712	0.754277
prs	BSU00510	57745	58698	1	-	41	9.7979	9.8906	9.9608	9.7904	0.03135	0.918943
ctc	BSU00520	58783	59397	1	-	26	14.1986	13.3096	14.5736	13.0479	0.05665	0.972157
pth	BSU00530	59504	60070	1	-	23	9.5606	9.3005	9.5928	9.2352	-0.01655	0.973291
yabK	BSU00540	60130	60360	1	-	8	9.4524	9.1836	9.3956	9.23	-0.0052	0.992084
S34	new_60361_60429	60361	60429	1	intra	1	9.08	9.0877	9.2665	9.2204	0.1596	0.455461
mfd	BSU00550	60430	63963	1	-	158	9.4126	9.373	9.5467	9.4314	0.09625	0.690156
S35	new_64001_64098	64001	64098	1	5'	1	8.9782	8.8668	9.0355	8.7427	-0.0334	0.928435
spoVT	BSU00560	64099	64635	1	-	22	8.9012	8.8244	8.845	8.8394	-0.0206	0.939058
yabM	BSU00570	64817	66415	1	-	70	7.8411	7.7421	7.6893	7.7766	-0.05865	0.816745
yabN	BSU00580	66405	67874	1	-	64	9.326	9.2425	9.3583	9.223	0.0064	0.986204
yabO	BSU00590	67877	68137	1	-	9	9.4737	9.6855	9.5519	9.4341	-0.0866	0.759581
yabP	BSU00600	68216	68518	1	-	11	9.5867	9.5402	9.4546	9.4117	-0.1303	0.544709
yabQ	BSU00610	68515	69150	1	-	26	9.7821	9.7522	9.5503	9.5647	-0.20965	0.330359
divIC	BSU00620	69168	69545	1	-	15	12.9221	12.9221	13.0784	12.9438	0.089	0.715245
yabR	BSU00630	69626	70012	1	-	16	13.8639	13.7761	13.7487	14.1291	0.1189	0.740082
S36	new_70382_70493	70382	70493	1	inter	2	6.8567	6.9472	6.9075	7.1949	0.14925	0.618375
spoIIE	BSU00640	70538	73021	1	-	110	9.5158	9.6467	12.675	12.4744	2.99345	0.00160031
S37	new_71190_71799_c	71190	71799	-1	indep	25	7.0002	6.8218	7.2175	7.5335	0.4645	0.182278
yabS	BSU00650	73106	73843	1	-	32	9.3753	9.4341	11.7954	11.6404	2.3132	0.00165882
yabT	BSU00660	73809	74825	1	-	44	7.7311	7.7341	8.6542	8.3968	0.7929	0.0448598
tilS	BSU00670	74929	76347	1	-	62	10.414	10.3126	10.6575	10.54	0.23545	0.321008
hprT	BSU00680	76344	76886	1	-	22	11.2704	11.2681	10.8547	11.0001	-0.34185	0.178372
S38	new_76887_76983	76887	76983	1	intra	2	11.5568	11.5461	11.3447	11.2681	-0.24505	0.270582
ftsH	BSU00690	76984	78897	1	-	84	13.0264	13.0665	12.858	12.8476	-0.19365	0.367171
S39	new_78940_79025	78940	79025	1	inter	1	7.0588	7.1854	6.9604	7.0426	-0.1206	0.61681
coaX	BSU00700	79092	79868	1	-	32	9.602	9.4513	9.4295	9.5083	-0.05775	0.830687
hslO	BSU00710	79880	80755	1	-	37	10.219	10.1267	10.2035	10.187	0.0224	0.935545
yacD	BSU00720	80802	81695	1	-	38	8.5309	8.7323	8.1977	8.1045	-0.4805	0.116655
cysK	BSU00730	81771	82697	1	-	40	12.0629	12.061	11.9281	12.1134	-0.0412	0.889302
pabB	BSU00740	82864	84276	1	-	61	9.6255	9.7503	9.5731	9.4842	-0.15925	0.497985
pabA	BSU00750	84290	84874	1	-	24	11.7883	11.7911	11.6655	11.5461	-0.1839	0.414327
pabC	BSU00760	84874	85755	1	-	38	11.378	11.4541	11.3183	11.2113	-0.15125	0.507883
sul	BSU00770	85737	86594	1	-	36	11.7323	11.8258	11.7057	11.4587	-0.19685	0.471704
folB	BSU00780	86587	86949	1	-	14	11.5738	11.6258	11.6696	11.3729	-0.07855	0.802477
folK	BSU00790	86946	87449	1	-	20	11.8991	11.955	11.7155	11.6258	-0.2564	0.261068
yazB	BSU00800	87401	87610	1	-	7	11.7954	11.8842	11.5825	11.6122	-0.24245	0.280829
dusB	BSU00810	87634	88635	1	-	43	12.2054	12.21	11.8183	11.7452	-0.42595	0.105326
S41	new_88050_89566_c	88050	89566	-1	indep	67	7.192	7.0295	7.1784	7.1268	0.04185	0.884622
S42	new_88636_88726	88636	88726	1	intra	2	11.4341	11.5591	11.472	11.3183	-0.10145	0.701085
lysS	BSU00820	88727	90226	1	-	66	10.953	10.907	11.1241	11.0215	0.1428	0.527786
S43	new_90318_90535	90318	90535	1	5'	4	8.041	10.158	9.6957	9.8491	0.6729	0.646974
S44	new_101212_101289	101212	101289	1	inter	1	6.9136	7.3873	7.2748	6.9939	-0.0161	0.978427
ctsR	BSU00830	101449	101913	1	-	18	11.2848	11.2447	12.0351	11.5856	0.5456	0.174912
mcsA	BSU00840	101927	102484	1	-	23	11.6938	11.3882	12.1562	11.6102	0.3422	0.461338
mcsB	BSU00850	102484	103575	1	-	47	11.863	11.7552	12.2937	11.893	0.28425	0.41199
clpC	BSU00860	103572	106004	1	-	108	12.9025	12.7604	13.3574	12.9089	0.3017	0.422079
radA	BSU00870	106096	107472	1	-	60	12.201	12.313	12.9193	13.0099	0.7076	0.0418877
disA	BSU00880	107476	108558	1	-	46	11.5139	11.6843	12.1429	12.2205	0.5826	0.0715479
S45	new_108559_108673	108559	108673	1	intra	2	11.0386	11.3588	11.3962	12.023	0.5109	0.322274
yacL	BSU00890	108674	109774	1	-	48	12.6493	12.9843	13.2364	13.4525	0.52765	0.160393
ispD	BSU00900	109789	110487	1	-	29	11.8472	11.8098	12.2729	12.5651	0.5905	0.0965505
ispF	BSU00910	110480	110956	1	-	20	8.1313	8.5615	8.1363	8.3909	-0.0828	0.856294
gltX	BSU00920	111047	112498	1	-	63	11.7119	11.6741	11.6521	11.7183	-0.0078	0.980684
S46	new_112499_112799	112499	112799	1	intra	11	10.5964	10.5332	10.4243	10.5437	-0.0808	0.741848
cysE	BSU00930	112800	113453	1	-	27	10.2299	10.2153	10.3873	10.3447	0.1434	0.501197
cysS	BSU00940	113450	114850	1	-	62	10.1009	10.1294	10.3135	10.1328	0.108	0.672251
mrnC	BSU00950	114854	115285	1	-	17	10.0218	10.032	10.2271	10.0308	0.10205	0.699981
rlmB	BSU00960	115269	116018	1	-	32	10.0311	10.0408	10.1627	10.0175	0.05415	0.839642
yacP	BSU00970	116025	116537	1	-	21	10.2883	10.2312	10.296	10.1119	-0.0558	0.844622
sigH	BSU00980	116600	117256	1	-	28	13.2677	13.3755	12.9711	13.0306	-0.32075	0.193038
S47	new_117257_117348	117257	117348	1	intra	2	12.1707	12.0873	11.6503	11.8534	-0.37715	0.178372
rpmGB	BSU00990	117349	117498	1	-	4	12.005	11.9836	11.4569	11.7483	-0.3917	0.203211
secE	BSU01000	117532	117711	1	-	5	11.4468	11.4898	10.8133	11.2833	-0.42	0.274904
S48	new_117712_117889	117712	117889	1	intra	6	10.3799	10.1764	10.1294	10.224	-0.10145	0.711166
nusG	BSU01010	117890	118423	1	-	22	10.4892	10.4367	10.332	10.3457	-0.1241	0.563877
S49	new_118452_118590	118452	118590	1	5'	3	13.0665	12.9025	12.9773	12.9656	-0.01305	0.968021
rplK	BSU01020	118591	119016	1	-	17	13.4339	13.2309	13.3251	13.1673	-0.0862	0.765547
S50	new_119017_119110	119017	119110	1	intra	2	12.8818	12.712	12.8657	12.7798	0.02585	0.932733
rplA	BSU01030	119111	119809	1	-	29	12.8512	12.6574	12.6223	12.5128	-0.18675	0.467221
NA	BSU_misc_RNA_3	119855	119995	1	-	4	12.1307	12.0144	11.8676	11.5265	-0.3755	0.251792
rplJ	BSU01040	120061	120561	1	-	20	12.2993	11.9417	11.8286	11.6983	-0.35705	0.286075
rplL	BSU01050	120607	120978	1	-	14	12.5128	12.3952	11.9836	12.1349	-0.39475	0.155152
ybxB	BSU01060	121068	121673	1	-	24	8.5252	8.2965	8.1824	8.0044	-0.31745	0.275866
S51	new_121686_121918	121686	121918	1	5'	7	10.7295	10.5313	10.4938	10.884	0.0585	0.89318
rpoB	BSU01070	121919	125500	1	-	161	13.0479	13.0927	13.4339	13.1311	0.2122	0.467221
rpoC	BSU01080	125562	129161	1	-	161	13.3755	13.3376	13.7371	13.4787	0.25135	0.360689
S52	new_129162_129283	129162	129283	1	inter	3	12.3628	12.3872	12.7074	12.3575	0.15745	0.625786
rplGB	BSU01090	129340	129588	1	-	9	13.0344	12.9773	13.0927	12.8078	-0.0556	0.870344
S53	new_129589_129701	129589	129701	1	intra	2	13.7634	13.6599	13.7077	13.5197	-0.09795	0.718301
rpsL	BSU01100	129702	130118	1	-	16	13.6377	13.5047	13.6599	13.4029	-0.0398	0.910938
rpsG	BSU01110	130160	130630	1	-	19	13.8759	13.8639	14.0345	13.8315	0.0631	0.820449
fusA	BSU01120	130684	132762	1	-	91	13.7533	13.7442	13.8403	13.5994	-0.0289	0.93107
S54	new_132763_132881	132763	132881	1	intra	3	13.4114	13.4448	12.6532	13.3574	-0.4228	0.409207
tufA	BSU01130	132882	134072	1	-	51	14.0149	13.799	14.1395	13.7285	0.02705	0.955811
ybaC	BSU01140	134171	135127	1	-	41	8.1689	7.9148	8.1223	8.0905	0.06455	0.834364
S55	new_135170_135363	135170	135363	1	5'	6	12.0216	11.8651	11.5095	11.4919	-0.44265	0.115147
rpsJ	BSU01150	135364	135672	1	-	12	12.141	11.9036	11.6404	11.3809	-0.51165	0.150934
rplC	BSU01160	135712	136341	1	-	26	12.1562	11.9918	11.5156	11.1389	-0.74675	0.0867846
rplD	BSU01170	136369	136992	1	-	26	12.3228	12.3792	11.7119	11.3513	-0.8194	0.0642634
rplW	BSU01180	136992	137279	1	-	11	12.3647	12.2407	11.7197	11.2984	-0.79365	0.0835993
rplB	BSU01190	137311	138144	1	-	35	11.9882	11.8218	11.4462	10.974	-0.6949	0.129963
rpsS	BSU01200	138202	138480	1	-	10	11.7155	11.54	11.0603	10.5407	-0.82725	0.104429
rplV	BSU01210	138497	138838	1	-	13	11.518	11.3419	10.798	10.2322	-0.91485	0.0965505
rpsC	BSU01220	138842	139498	1	-	28	11.4084	11.2369	10.6162	10.1425	-0.9433	0.0710707
rplP	BSU01230	139500	139934	1	-	17	11.6404	11.4953	10.6618	10.2826	-1.09565	0.0388019
rpmC	BSU01240	139924	140124	1	-	6	11.3527	11.2901	10.3787	10.0865	-1.0888	0.0293121
rpsQ	BSU01250	140147	140410	1	-	9	11.5156	11.3809	10.5237	10.1063	-1.13325	0.03896
rplNA	BSU01260	140451	140819	1	-	14	11.5856	11.5166	10.5306	10.1938	-1.1889	0.0275865
rplX	BSU01270	140857	141168	1	-	12	11.6868	11.5489	10.7447	10.2299	-1.13055	0.0509468
rplE	BSU01280	141195	141734	1	-	22	11.6332	11.4681	10.5812	10.1698	-1.17515	0.0373999
rpsNA	BSU01290	141757	141942	1	-	6	11.6885	11.5244	10.611	10.1539	-1.224	0.0388019
rpsH	BSU01300	141974	142372	1	-	15	11.4919	11.2882	10.4096	10.0468	-1.16185	0.0359906
rplF	BSU01310	142402	142941	1	-	22	11.4215	11.3118	10.4221	10.032	-1.1396	0.0359906
rplR	BSU01320	142974	143336	1	-	14	11.4681	11.4146	10.5273	10.1383	-1.10855	0.0371083
rpsE	BSU01330	143361	143861	1	-	20	11.4389	11.3063	10.5211	10.1565	-1.0338	0.040415
rpmD	BSU01340	143875	144054	1	-	6	11.5955	11.3513	10.6732	10.3188	-0.9774	0.0508929
rplO	BSU01350	144085	144525	1	-	18	11.5461	11.303	10.816	10.4674	-0.78285	0.0824985
secY	BSU01360	144527	145822	1	-	56	11.629	11.518	11.1491	10.8353	-0.5813	0.112339
adk	BSU01370	145877	146530	1	-	27	11.5374	11.3882	11.1566	10.8069	-0.48105	0.179956
mapA	BSU01380	146527	147273	1	-	31	11.8173	11.8443	11.5304	11.2282	-0.4515	0.16265
ybzG	BSU01389	147312	147536	1	-	8	12.0012	12.141	11.8548	11.7246	-0.2814	0.265507
infA	BSU01390	147585	147803	1	-	7	12.2642	12.3971	12.0249	11.9377	-0.34935	0.176544
rpmJ	BSU01400	147837	147950	1	-	3	12.2528	12.3628	12.1278	12.0391	-0.22435	0.338087
rpsM	BSU01410	147973	148338	1	-	14	12.331	12.4783	12.3036	12.1962	-0.15475	0.528282
rpsK	BSU01420	148359	148754	1	-	16	12.2616	12.3751	12.2332	12.1168	-0.14335	0.544709
S56	new_148755_148930	148755	148930	1	intra	5	12.4613	12.5184	12.5545	12.3163	-0.05445	0.861666
rpoA	BSU01430	148931	149875	1	-	40	12.542	12.6076	12.7271	12.4499	0.0137	0.971827
rplQ	BSU01440	149953	150315	1	-	15	12.7981	12.9598	12.8512	12.8512	-0.02775	0.924865
S57	new_150362_150442	150362	150442	1	inter	1	8.2958	8.072	8.5712	8.1962	0.1998	0.581425
ybxA	BSU01450	150443	151288	1	-	36	8.8564	8.905	8.8922	8.7655	-0.05185	0.844622
ybaE	BSU01460	151303	152133	1	-	35	9.094	9.1682	9.0765	8.9366	-0.12455	0.607356
ybaF	BSU01470	152130	152927	1	-	34	8.9831	9.053	8.9793	8.8956	-0.0806	0.737219
truA	BSU01480	152937	153680	1	-	32	9.2757	9.3723	9.258	9.0749	-0.15755	0.533096
S58	new_153039_153507_c	153039	153507	-1	indep	19	7.936	7.0145	7.3117	7.4231	-0.10785	0.891338
rplM	BSU01490	153842	154279	1	-	18	14.0596	13.9226	14.0443	14.0443	0.0532	0.840716
rpsI	BSU01500	154300	154692	1	-	15	12.6827	12.4542	12.5388	12.4783	-0.0599	0.843654
S59	new_154838_155119	154838	155119	1	5'	9	6.6958	6.6434	6.75	6.8848	0.1478	0.527938
ybaJ	BSU01510	155156	155923	1	-	32	7.5254	7.6067	7.4341	7.662	-0.018	0.958801
ybaK	BSU01520	156109	156552	1	-	18	7.4219	7.3595	7.2688	7.2858	-0.1134	0.609625
cwlD	BSU01530	156612	157325	1	-	30	7.1806	7.353	7.5959	7.5208	0.29155	0.247778
salA	BSU01540	157421	158479	1	-	45	11.2433	11.225	10.8863	11.1255	-0.22825	0.390817
S60	new_158050_158514_c	158050	158514	-1	3'MT	19	7.138	7.0996	6.8971	7.1474	-0.09655	0.739183
S61	new_158510_159181	158510	159181	1	inter	28	8.0594	8.2205	7.8361	7.9862	-0.2288	0.374793
gerD	BSU01550	158515	159072	-1	-	23	7.1476	7.1459	7.0818	7.2712	0.02975	0.921399
S62	new_159149_159778_c	159149	159778	-1	3'MT	27	7.4442	7.1632	7.1651	7.2351	-0.1036	0.735688
kbaA	BSU01560	159182	159778	1	-	25	10.8321	10.9227	10.7743	11.1973	0.1084	0.773887
S63	new_159779_160673	159779	160673	1	inter	38	10.3893	10.3159	10.6146	10.895	0.4022	0.193944
ybaN	BSU01570	159779	160543	-1	-	32	7.8353	7.0181	7.5792	7.5317	0.12875	0.849181
S64	new_160675_160892	160675	160892	1	5'	4	10.6816	10.3307	10.6773	10.6308	0.1479	0.651274
trnI-Thr	BSU_tRNA_24	165830	165902	1	-	1	9.2287	9.3872	9.1777	9.765	0.1634	0.738612
S65	new_176316_176924	176316	176924	1	inter	25	7.0701	7.0072	7.0374	7.1224	0.04125	0.877736
S66	new_176926_177082	176926	177082	1	5'	4	8.2854	8.3528	8.389	8.6349	0.19285	0.475753
ybaR	BSU01580	177083	178519	1	-	62	9.0586	9.0652	8.9002	9.2165	-0.00355	0.994697
ybaS	BSU01590	178665	179585	1	-	39	9.05	9.0906	8.9769	9.1701	0.0032	0.993996
ybbA	BSU01600	179595	180347	-1	-	33	6.966	7.1295	7.1648	7.2728	0.17105	0.491081
feuC	BSU01610	180344	181354	-1	-	43	7.1395	7.2601	7.2784	7.1759	0.02735	0.92596
feuB	BSU01620	181347	182351	-1	-	43	7.604	7.8199	7.4455	7.745	-0.1167	0.737219
feuA	BSU01630	182370	183323	-1	-	41	8.5095	8.8113	8.5787	8.82	0.03895	0.924865
ybbB	BSU01640	183414	185003	-1	-	70	7.9827	8.1286	7.9923	8.0747	-0.02215	0.940705
ybbC	BSU01650	185194	186438	-1	-	53	10.5046	10.6067	11.2482	10.972	0.55445	0.109156
ybbD	BSU01660	186452	188380	-1	-	85	10.4224	10.7783	11.2034	10.9134	0.45805	0.23528
ybbE	BSU01670	188408	189733	-1	-	58	10.0507	10.3333	10.8371	10.5259	0.4895	0.196163
ybbF	BSU01680	189790	191157	-1	-	59	10.0513	10.2538	10.6917	10.5113	0.44895	0.151492
ybbH	BSU01690	191183	192034	-1	-	36	9.7149	9.889	10.3159	10.2338	0.4729	0.110526
murQ	BSU01700	192051	192965	-1	-	39	9.8139	10.0141	10.4858	10.3369	0.49735	0.117873
ybbJ	BSU01710	193075	193557	-1	-	19	7.9814	8.1133	8.359	8.56	0.41215	0.161269
ybbK	BSU01720	193570	194025	-1	-	18	8.6465	8.6595	8.8055	8.8213	0.1604	0.44872
S67	new_194669_194786	194669	194786	1	inter	2	6.6495	7.0047	6.8936	6.9789	0.10915	0.74833
sigW	BSU01730	194849	195412	1	-	23	15.2243	14.5736	14.051	13.6196	-1.06365	0.112206
rsiW	BSU01740	195426	196052	1	-	27	15.0582	14.3916	13.9715	13.6857	-0.8963	0.139577
ybbP	BSU01750	196213	197034	1	-	35	10.19	10.3291	10.2136	10.4439	0.0692	0.821932
ybbR	BSU01760	197027	198478	1	-	64	10.7772	10.8576	11.0225	10.8884	0.13805	0.55673
glmM	BSU01770	198497	199843	1	-	59	8.8244	8.9274	8.7035	8.94	-0.05415	0.866812
S69	new_200188_200276	200188	200276	1	intra	1	12.5388	12.6672	12.6574	12.5545	0.00295	0.99461
glmS	BSU01780	200277	202079	1	-	74	12.8403	12.8763	12.8855	12.7156	-0.05775	0.831856
S70	new_201802_202546_c	201802	202546	-1	3'MT	28	8.7031	8.6991	8.631	8.9793	0.10405	0.754277
alkA	BSU01800	202547	203458	-1	-	39	8.726	8.7284	8.4591	8.8536	-0.07085	0.856294
adaA	BSU01810	203729	204364	1	-	26	8.1143	8.3318	8.3001	8.4028	0.1284	0.63707
adaB	BSU01820	204351	204890	1	-	22	8.2611	8.3235	8.4344	8.5317	0.19075	0.396521
S71	new_204891_204975	204891	204975	1	inter	1	8.423	8.416	8.4746	8.5187	0.07715	0.737219
S72	new_204977_205210	204977	205210	1	indep	7	10.5797	10.4288	10.6702	10.7805	0.2211	0.369206
S73	new_205212_205408	205212	205408	1	inter	6	7.2007	7.5299	6.8845	7.2996	-0.27325	0.504067
ndhF	BSU01830	205409	206926	1	-	66	7.6191	7.5947	7.5889	7.5545	-0.0352	0.891773
ybcC	BSU01845	206941	209556	1	-	116	7.5657	7.6961	7.953	7.8166	0.2539	0.30537
ybcF	BSU01860	209633	210160	1	-	22	7.2182	7.2508	7.6791	7.5198	0.36495	0.16532
ybcH	BSU01870	210224	210514	1	-	10	7.1476	7.1874	7.2899	7.2868	0.12085	0.574417
ybcI	BSU01880	210572	210946	1	-	14	7.1598	7.0006	7.2731	7.2688	0.19075	0.418803
S75	new_210947_211412	210947	211412	1	inter	18	6.7905	6.913	7.0859	7.0922	0.2373	0.30167
ybzH	BSU01889	211429	211731	1	-	11	9.4673	9.3564	9.5427	9.3473	0.03315	0.917479
S76	new_211769_211858	211769	211858	1	inter	2	6.4014	6.4214	6.7442	6.7471	0.33425	0.158514
ybcL	BSU01890	211859	213031	1	-	51	8.2457	7.8469	7.8479	8.1386	-0.05305	0.912422
ybcM	BSU01900	213155	213469	1	-	7	7.2951	6.8875	6.9627	6.6146	-0.30265	0.463458
skfA	BSU01910	213941	214108	1	-	5	13.9987	13.4917	14.2302	13.7371	0.23845	0.655559
skfB	BSU01920	214175	215407	1	-	53	8.3214	8.3214	8.9598	8.8117	0.56435	0.0697009
skfC	BSU01935	215404	216894	1	-	65	7.6817	7.773	8.0905	8.0955	0.36565	0.146162
skfE	BSU01950	216913	217632	1	-	30	8.7849	8.8778	9.1023	8.997	0.2183	0.349161
skfF	BSU01960	217697	219040	1	-	58	8.3528	8.4373	8.5122	8.7101	0.2161	0.396521
skfG	BSU01970	219087	219602	1	-	21	8.6777	8.631	8.6809	8.6242	-0.0018	0.996028
skfH	BSU01980	219607	220032	1	-	16	7.9992	8.1386	7.9222	7.9328	-0.1414	0.539418
S79	new_220105_220278	220105	220278	1	inter	5	7.1562	7.3012	7.4511	7.4432	0.21845	0.352395
ybdG	BSU01990	220279	221256	1	-	42	7.6623	7.6137	7.6645	7.6125	0.0005	0.998592
ybdJ	BSU02000	221258	221929	1	-	27	8.2338	8.1769	8.3866	8.1008	0.03835	0.914477
ybdK	BSU02010	221950	222912	1	-	41	8.1855	8.107	8.1922	8.1646	0.03215	0.904941
ybzI	BSU02019	222971	223234	1	-	10	8.1824	8.0599	8.3417	8.283	0.1912	0.405661
ybdM	BSU02030	223219	223989	-1	-	32	7.9969	8.0322	8.0356	7.9775	-0.008	0.979806
ybdN	BSU02040	224075	224932	-1	-	36	7.7015	7.8697	7.3052	7.4542	-0.4059	0.158514
ybdO	BSU02050	225064	226248	1	-	51	8.919	9.3205	8.5462	8.6175	-0.5379	0.158514
S80	new_226436_226565	226436	226565	1	5'	3	8.9039	9.051	8.604	9.8548	0.25195	0.78505
ybxG	BSU02060	226566	227954	1	-	61	9.5133	9.7276	9.7036	9.7569	0.1098	0.688632
csgA	BSU02070	228066	228314	1	-	9	7.4474	7.2944	7.2518	7.314	-0.088	0.729313
ybxH	BSU02080	228331	228522	1	-	6	6.6759	7.0565	6.9684	7.3492	0.2926	0.479536
ybxI	BSU02090	228549	229352	-1	-	34	7.7421	7.533	8.1968	7.9842	0.45295	0.159083
cypC	BSU02100	229525	230778	1	-	55	10.0717	9.2344	10.392	9.5793	0.3326	0.698184
ybyB	BSU02110	230819	231079	-1	-	9	13.5617	12.4	13.9226	12.6672	0.31405	0.801285
ybeC	BSU02120	231348	232967	1	-	72	10.4518	10.187	8.8964	8.7479	-1.49725	0.0118039
glpQ	BSU02130	233014	233895	-1	-	38	7.5947	7.275	7.9301	7.8009	0.43065	0.199146
glpT	BSU02140	233994	235328	-1	-	59	6.969	6.9916	7.1714	7.1672	0.189	0.374605
S81	new_234998_235624	234998	235624	1	indep	26	7.0445	7.0549	7.1584	7.1393	0.09915	0.652117
S82	new_235329_235401_c	235329	235401	-1	5'	1	7.4395	7.4924	7.4442	7.3765	-0.0556	0.819526
S83	new_235403_235489_c	235403	235489	-1	5'	2	7.3038	7.3606	7.2812	7.0957	-0.14375	0.561632
ybeF	BSU02150	235625	235873	1	-	8	6.7199	7.0018	6.9925	6.7178	-0.0057	0.992084
ybfA	BSU02160	235965	236882	1	-	40	8.82	8.7791	9.2312	9.0831	0.3576	0.168638
ybfB	BSU02170	236879	238129	1	-	54	8.9913	9.0812	9.3544	9.3243	0.3031	0.201214
ybfE	BSU02180	238164	238448	-1	-	11	7.5067	7.2922	7.361	7.3981	-0.0199	0.952508
S84	new_238449_238569_c	238449	238569	-1	5'	3	6.8474	7.0098	6.8523	6.9673	-0.0188	0.953456
ybfF	BSU02190	238644	239555	-1	-	39	7.4581	7.623	7.3674	7.4744	-0.11965	0.639435
S86	new_239556_239643_c	239556	239643	-1	intra	1	7.4346	8.031	8.0682	8.1638	0.3832	0.396521
ybfG	BSU02200	239644	241842	-1	-	97	7.2249	7.1897	7.187	7.4343	0.10335	0.717894
ybfH	BSU02210	241917	242837	-1	-	40	7.2538	7.1377	7.4187	7.3359	0.18155	0.432337
ybfI	BSU02220	242834	243661	-1	-	35	7.2123	7.1167	7.5882	7.5352	0.3972	0.128584
purT	BSU02230	243892	245046	1	-	50	7.6415	7.6125	7.4112	7.513	-0.1649	0.459391
mpr	BSU02240	245190	246131	1	-	41	12.544	12.6451	12.4165	12.3865	-0.19305	0.388748
ybfJ	BSU02250	246094	246492	1	-	15	12.8102	12.6532	12.5259	12.313	-0.31225	0.266657
ybfK	BSU02260	246658	247548	1	-	37	7.7549	7.9717	7.6167	7.6968	-0.20655	0.428001
S88	new_247549_247743	247549	247743	1	intra	6	8.0356	8.1962	7.8367	7.9403	-0.2274	0.359644
pssA	BSU02270	247744	248277	1	-	21	9.9902	10.0303	10.0365	10.0482	0.0321	0.902051
ybfM	BSU02280	248268	248756	1	-	20	10.4659	10.4305	10.4453	10.4199	-0.0156	0.955177
psd	BSU02290	248749	249540	1	-	34	10.3539	10.3648	10.4469	10.4345	0.08135	0.718301
ybfN	BSU02300	249595	249873	1	-	9	7.5172	7.3902	7.4324	7.518	0.0215	0.941991
ybfO	BSU02310	249979	251319	1	-	59	8.6278	8.8263	8.8016	8.7646	0.05605	0.846303
ybfP	BSU02320	251427	252314	1	-	38	8.2745	8.26	8.2952	8.1769	-0.0312	0.911073
S89	new_252315_252458	252315	252458	1	inter	4	8.5209	8.3447	8.4202	8.58	0.0673	0.818082
ybfQ	BSU02330	252514	253482	1	-	42	11.5527	11.4369	11.5613	11.6227	0.0972	0.690156
gltP	BSU02340	253518	254762	-1	-	54	8.6548	8.7035	9.37	9.2665	0.6391	0.0480336
nagP	BSU02350	254907	256802	-1	-	83	7.4205	7.4573	7.6225	7.4126	0.07865	0.772319
nagBB	BSU02360	256823	257572	-1	-	31	7.8043	7.7215	8.0141	7.668	0.07815	0.825012
S90	new_257545_257726	257545	257726	1	5'	5	7.4694	7.7002	7.7845	7.7356	0.17525	0.504382
ybgA	BSU02370	257791	258498	1	-	30	8.4247	8.4289	8.4447	8.4804	0.03575	0.88981
ybgB	BSU02380	258532	258807	1	-	10	8.6819	8.4475	8.4514	8.7818	0.0519	0.899668
S92	new_258887_259015	258887	259015	1	5'	3	10.1539	10.1231	11.303	11.8015	1.41375	0.0326779
ilvE	BSU02390	259016	260086	1	-	46	10.8487	11.1147	12.1048	12.3792	1.2603	0.0275865
ybgF	BSU02400	260123	261535	-1	-	61	7.7998	7.7394	7.5854	7.8596	-0.0471	0.890249
S93	new_261536_261647_c	261536	261647	-1	5'	2	7.4089	7.6611	7.4849	7.3162	-0.13445	0.658533
ybgG	BSU02410	261656	262603	-1	-	40	7.3093	7.5524	7.3889	7.4003	-0.03625	0.912422
glnT	BSU02420	262732	264168	-1	-	62	7.0988	6.9735	6.9647	6.9081	-0.09975	0.682208
glsA	BSU02430	264191	265174	-1	-	42	6.9833	6.7781	7.0172	6.9181	0.08695	0.753223
glnJ	BSU02440	265476	266708	1	-	54	8.6251	8.6526	8.4216	8.4978	-0.17915	0.411689
glnL	BSU02450	266719	267663	1	-	40	8.6579	8.709	8.4617	8.4778	-0.2137	0.323577
S94	new_267772_267889	267772	267889	1	5'	2	8.8741	8.6607	9.3243	9.1455	0.4675	0.14556
ycbC	BSU02460	267890	268816	1	-	40	8.7479	8.698	9.1331	9.0256	0.3564	0.158514
ycbD	BSU02470	268846	270312	1	-	64	8.7818	8.9319	9.1599	9.0947	0.27045	0.26647
gudP	BSU02480	270396	271763	1	-	60	8.3343	8.5048	8.7526	8.5818	0.24765	0.35508
gudD	BSU02490	271800	273167	1	-	60	9.3911	9.5083	9.7292	9.6801	0.25495	0.272321
ycbG	BSU02500	273237	273938	1	-	29	10.301	10.1903	10.4946	10.2589	0.1311	0.640811
garD	BSU02510	274029	275561	1	-	67	10.1565	10.2609	10.5946	10.5581	0.36765	0.149294
S95	new_275603_275837	275603	275837	1	5'	9	10.5568	10.5508	10.8057	10.7135	0.2058	0.355004
ycbJ	BSU02520	275838	276758	1	-	39	11.0114	11.0507	11.1635	11.0073	0.05435	0.841899
NA	BSU_misc_RNA_6	276815	277062	1	-	9	11.8068	11.784	11.7986	12.0695	0.13865	0.626582
rtpA	BSU02530	277160	277321	1	-	4	7.9732	7.8425	8.5344	8.2403	0.4795	0.155585
ycbK	BSU02540	277342	278280	1	-	40	7.7022	7.6219	7.6781	7.5275	-0.05925	0.825012
ycbL	BSU02550	278377	279057	1	-	28	7.4185	7.704	7.4103	7.6035	-0.05435	0.884622
ycbM	BSU02560	279059	279994	1	-	40	7.3724	7.4988	7.3431	7.3815	-0.0733	0.764126
ycbN	BSU02570	280086	281009	1	-	39	7.8228	7.8944	7.8104	7.8602	-0.0233	0.932102
S97	new_280556_281740_c	280556	281740	-1	3'PT	51	6.913	6.7596	6.8496	6.6624	-0.0803	0.774752
ycbO	BSU02580	281028	281714	1	-	30	8.0184	7.9367	7.936	8.1003	0.0406	0.891098
ycbP	BSU02590	281769	282155	-1	-	15	11.134	10.1351	11.4304	10.7036	0.43245	0.618874
S98	new_282233_283231_c	282233	283231	-1	5'	43	6.9667	6.8733	6.968	6.9792	0.0536	0.828341
cwlJ	BSU02600	282469	282897	1	-	17	7.3121	7.4189	7.5203	7.3238	0.05655	0.850861
ycbR	BSU02610	283003	283734	1	-	31	9.0906	8.9004	8.7101	8.8709	-0.205	0.442254
yczK	BSU02619	283816	283992	1	-	5	7.4635	7.1862	7.3274	7.2149	-0.0537	0.877736
phoD	BSU02620	284011	285762	1	-	77	6.895	6.8904	7.1108	7.034	0.1797	0.408882
tatAD	BSU02630	285775	285987	1	-	8	7.2606	6.9339	7.1364	7.2581	0.1	0.764262
tatCD	BSU02640	286048	286776	1	-	31	6.9828	6.9669	7.0494	7.0152	0.05745	0.803069
pcp	BSU02650	286773	287420	-1	-	28	9.5803	9.8462	9.749	9.6518	-0.01285	0.973408
ycbU	BSU02660	287499	288611	1	-	48	8.8979	9.0102	8.705	8.7563	-0.2234	0.330744
lmrB	BSU02670	288653	290092	-1	-	63	9.2849	9.3107	9.2757	9.1422	-0.08885	0.715994
lmrA	BSU02680	290132	290698	-1	-	24	8.9449	8.9737	9.1549	8.8087	0.0225	0.95596
ansZ	BSU02690	290915	292042	1	-	48	7.2393	7.42	7.4921	7.3431	0.08795	0.752758
estA	BSU02700	292205	292843	1	-	27	7.4807	7.3712	7.3169	7.2113	-0.16185	0.490627
S100	new_292874_293464	292874	293464	1	inter	24	7.1364	7.2387	7.2334	7.1549	0.0066	0.984606
yczC	BSU02710	292881	293264	-1	-	15	8.1712	7.8835	7.5322	7.7391	-0.3917	0.234508
yccF	BSU02720	293499	294575	1	-	45	8.6838	8.6863	8.7349	8.6579	0.01135	0.969022
natK	BSU02730	294615	295571	-1	-	41	7.7091	7.7324	7.6243	7.9293	0.05605	0.872883
natR	BSU02740	295584	296285	-1	-	29	7.2077	7.6367	7.3642	7.5838	0.0518	0.913513
natA	BSU02750	296429	297169	1	-	31	7.8239	7.6979	7.4768	7.4754	-0.2848	0.231636
natB	BSU02760	297170	298330	1	-	50	7.6535	7.5953	7.3464	7.3902	-0.2561	0.251138
yccK	BSU02770	298466	299398	1	-	40	8.9342	9.0395	9.223	9.0115	0.1304	0.629067
ycdA	BSU02780	299438	300502	-1	-	45	9.0859	8.9961	9.52	9.2184	0.3282	0.277612
S101	new_300503_300693_c	300503	300693	-1	5'	6	9.0355	8.6555	9.4737	9.1836	0.48315	0.226492
ycdB	BSU02790	300830	302248	1	-	62	7.6075	7.7391	7.8702	7.7939	0.15875	0.497985
S102	new_302355_302434	302355	302434	1	5'	1	7.6142	7.7689	7.8697	7.7717	0.12915	0.605796
ycdC	BSU02800	302435	303796	1	-	59	8.3483	8.265	8.3483	8.3729	0.05395	0.825582
S103	new_303797_304377	303797	304377	1	inter	24	7.2026	7.0189	6.8139	6.9666	-0.2205	0.403295
cwlK	BSU02810	303804	304307	-1	-	20	7.8297	7.8748	7.6307	7.6701	-0.20185	0.353078
S104	new_304308_304389_c	304308	304389	-1	5'	1	7.6996	7.3695	7.5472	7.6013	0.0397	0.917479
rapJ	BSU02820	304430	305551	1	-	49	9.7995	9.6926	9.5989	9.7298	-0.0817	0.746628
ycdF	BSU02830	305658	306434	1	-	33	8.4409	7.8623	8.4606	7.7873	-0.02765	0.974192
ycdG	BSU02840	306459	308144	1	-	72	8.1472	7.7094	8.2824	7.4291	-0.07255	0.93107
adcA	BSU02850	308332	309291	1	-	40	7.5472	7.6587	7.6333	7.6171	0.02225	0.936939
adcC	BSU02860	309347	310042	1	-	29	8.5317	8.3945	8.6634	8.6711	0.20415	0.378245
adcB	BSU02870	310000	310842	1	-	36	8.5682	8.5757	8.7849	8.6913	0.16615	0.450443
yceB	BSU02880	310880	311875	-1	-	43	8.3952	8.1875	8.6369	8.7835	0.41885	0.16265
S105	new_311859_312061	311859	312061	1	5'	6	7.2064	6.9565	7.008	7.1123	-0.0213	0.953064
S106	new_312063_312158	312063	312158	1	5'	2	11.323	11.2736	11.2681	11.3996	0.03555	0.898605
yceC	BSU02890	312159	312758	1	-	25	11.8233	12.0334	11.7031	11.7933	-0.18015	0.49
yceD	BSU02900	312780	313361	1	-	22	12.276	12.4351	12.0557	12.0426	-0.3064	0.221187
yceE	BSU02910	313396	313974	1	-	22	12.4706	12.9491	12.3356	12.237	-0.42355	0.283144
yceF	BSU02920	314025	314798	1	-	33	12.6451	12.7798	12.2428	12.27	-0.45605	0.103441
yceG	BSU02930	314883	316496	1	-	71	9.2498	9.2254	9.1845	9.2362	-0.02725	0.918913
yceH	BSU02940	316512	317603	1	-	47	9.871	9.9842	9.7503	9.8612	-0.12185	0.61634
yceI	BSU02950	317725	318927	1	-	52	7.7407	7.6949	7.8122	7.917	0.1468	0.514009
yceJ	BSU02960	319180	320352	-1	-	51	6.8855	6.7893	6.6275	6.5289	-0.2592	0.270638
yceK	BSU02970	320421	320723	-1	-	11	9.5454	9.4099	9.4865	9.4892	0.0102	0.974192
opuAA	BSU02980	321013	322269	1	-	53	7.6974	7.7708	7.7463	7.5514	-0.08525	0.750513
opuAB	BSU02990	322271	323119	1	-	36	8.2043	8.3866	8.1194	8.0604	-0.20555	0.404518
opuAC	BSU03000	323119	324000	1	-	37	7.972	8.0452	8.0513	7.9566	-0.00465	0.990199
amhX	BSU03010	324038	325189	-1	-	50	11.9377	11.9522	12.3952	12.3952	0.45025	0.0893303
S107	new_325190_325277_c	325190	325277	-1	5'	1	9.0467	8.01	10.4258	11.221	2.29505	0.0625988
ycgA	BSU03020	325339	326772	1	-	63	8.2972	8.4149	8.4007	8.6379	0.16325	0.551029
ycgB	BSU03030	326888	327469	1	-	24	9.9888	9.8766	10.1849	10.3617	0.3406	0.208863
S108	new_327480_327617	327480	327617	1	5'	3	11.6489	11.6337	12.0426	12.2838	0.5219	0.104429
amyE	BSU03040	327618	329597	1	-	87	11.959	11.8756	12.3971	12.331	0.44675	0.100905
ldh	BSU03050	329774	330739	1	-	41	7.713	7.7345	8.0633	7.6538	0.1348	0.711369
lctP	BSU03060	330771	332396	1	-	72	7.4624	7.4219	7.4537	7.2525	-0.08905	0.74045
mdr	BSU03070	332441	333979	-1	-	67	7.9373	7.8924	7.8501	7.9554	-0.0121	0.968252
ycgE	BSU03080	334092	334556	1	-	19	8.2985	8.3246	7.8526	8.0672	-0.35165	0.20034
ycgF	BSU03090	334630	335259	1	-	26	8.233	8.283	7.8003	7.6867	-0.5145	0.0809398
ycgG	BSU03100	335329	336090	1	-	30	8.2666	8.1008	7.8935	7.8411	-0.3164	0.216164
S109	new_335729_336091_c	335729	336091	-1	3'MT	15	7.2162	7.0174	6.9935	7.0579	-0.0911	0.737219
ycgH	BSU03110	336092	337432	-1	-	59	7.1028	7.0853	7.0053	7.0242	-0.0793	0.726326
ycgI	BSU03120	337562	338158	1	-	25	7.0532	7.083	7.254	6.8168	-0.0327	0.942384
S110	new_338187_338287	338187	338287	1	5'	1	7.1121	7.2083	7.3917	7.3172	0.19425	0.392637
nadE	BSU03130	338288	339106	1	-	35	10.8724	10.5351	11.0818	10.804	0.23915	0.504067
tmrB	BSU03140	339156	339749	-1	-	24	7.5149	7.4362	7.3389	7.369	-0.1216	0.582975
S111	new_339807_339955_c	339807	339955	-1	indep	3	6.7982	6.9121	6.8168	6.8666	-0.01345	0.964957
S112	new_339879_339987	339879	339987	1	5'	3	6.8139	7.1172	6.7781	6.9055	-0.12375	0.701085
aroK	BSU03150	340025	340585	1	-	23	9.4341	9.2312	9.3723	9.4968	0.1019	0.716115
ycgJ	BSU03160	340613	341374	-1	-	32	7.8213	7.6	7.9923	7.8335	0.20225	0.465787
ycgK	BSU03170	341492	342466	1	-	41	7.2908	7.5577	7.443	7.4703	0.0324	0.924865
cah	BSU03180	342538	343494	1	-	41	7.1632	7.3038	7.2146	7.2358	-0.0083	0.980684
S114	new_343495_343573	343495	343573	1	inter	1	7.1488	7.2444	7.1314	6.9784	-0.1417	0.559281
ycgL	BSU03190	343578	344360	1	-	33	7.2728	7.2505	7.3309	7.0791	-0.05665	0.856899
S115	new_344370_344497	344370	344497	1	inter	3	7.288	7.2328	7.0371	7.2105	-0.1366	0.578481
ycgM	BSU03200	344551	345462	1	-	39	14.2679	14.5621	14.3827	14.2071	-0.1201	0.715245
ycgN	BSU03210	345479	347026	1	-	67	14.4905	14.5949	14.3741	14.3434	-0.18395	0.410842
S116	new_347027_347149	347027	347149	1	5'	3	13.5673	13.5994	13.4175	13.3755	-0.18685	0.385864
ycgO	BSU03220	347150	348571	1	-	60	13.2309	13.3251	12.8763	12.9265	-0.3766	0.143486
S117	new_347670_349525_c	347670	349525	-1	indep	81	8.5334	8.2428	8.1486	8.0243	-0.30165	0.314797
S118	new_348596_348692	348596	348692	1	inter	1	9.2676	9.4155	9.4126	9.6882	0.20885	0.479743
ycgP	BSU03230	348724	349959	1	-	53	11.0925	11.1988	11.151	11.1368	-0.00175	0.996252
ycgQ	BSU03240	349996	350853	-1	-	36	7.2651	7.3253	7.5447	7.5411	0.2477	0.261068
ycgR	BSU03250	350858	351742	-1	-	37	7.4469	7.7336	7.5086	7.6444	-0.01375	0.972979
ycgS	BSU03260	351842	352696	-1	-	37	7.8928	7.7948	7.7132	7.7308	-0.1218	0.588198
S119	new_352793_352857	352793	352857	1	5'	1	8.8415	8.975	8.9213	8.6889	-0.10315	0.726326
ycgT	BSU03270	352858	353868	1	-	44	10.7004	11.0215	10.5946	10.6526	-0.23735	0.431786
S120	new_353869_356316	353869	356316	1	3'MT	110	9.9522	10.1365	9.6684	9.9363	-0.242	0.421994
nasF	BSU03280	353900	355351	-1	-	63	9.8301	9.7451	9.9042	9.6379	-0.01655	0.964957
nasE	BSU03290	355412	355732	-1	-	12	10.053	10.2735	10.0439	9.6139	-0.33435	0.385864
nasD	BSU03300	355764	358181	-1	-	107	8.0519	8.1948	8.2415	7.9869	-0.00915	0.982771
nasC	BSU03310	358303	360435	-1	-	94	7.6256	7.7329	7.6732	7.3418	-0.17175	0.589138
nasB	BSU03320	360442	362757	-1	-	103	7.5335	7.7219	7.787	7.384	-0.0422	0.925514
nasA	BSU03330	362937	364142	1	-	52	7.6703	7.5854	7.5232	7.787	0.02725	0.937768
folEB	BSU03340	364259	365173	1	-	39	6.8755	6.9097	6.9328	6.9896	0.0686	0.765547
yciB	BSU03350	365170	365754	1	-	24	6.9339	6.7823	7.0552	6.9108	0.1249	0.631055
yczL	BSU03359	365850	366035	1	-	6	7.3731	7.3257	7.3798	7.3487	0.01485	0.958017
yciC	BSU03360	366063	367256	1	-	52	7.1218	7.0982	7.136	7.265	0.0905	0.709478
S121	new_367293_368962	367293	368962	1	inter	73	6.9726	6.9744	6.8457	6.7976	-0.15185	0.477417
yckA	BSU03370	367305	367985	-1	-	29	8.5032	8.4728	8.4769	8.2863	-0.1064	0.684458
yckB	BSU03380	367995	368858	-1	-	36	8.7011	8.7208	8.5636	8.442	-0.20815	0.361047
S122	new_368894_371728_c	368894	371728	-1	inter	126	7.035	6.9179	6.9565	7.0701	0.03685	0.897917
S123	new_368964_369186	368964	369186	1	5'	7	8.0109	7.7084	8.4565	7.5052	0.1212	0.884622
yckC	BSU03390	369236	369691	1	-	18	9.6121	9.3018	9.3116	9.1285	-0.2369	0.457244
yckD	BSU03400	369773	370105	1	-	13	7.0187	6.8895	7.1205	7.1301	0.1712	0.452251
bglC	BSU03410	370259	371692	1	-	63	7.2261	7.1333	7.5177	7.4624	0.31035	0.199042
nin	BSU03420	371729	372127	-1	-	16	7.7209	7.6521	7.962	7.7417	0.16535	0.529168
nucA	BSU03430	372154	372597	-1	-	17	7.5027	7.5932	7.8134	7.4841	0.1008	0.759581
S124	new_372628_372770_c	372628	372770	-1	inter	4	7.1162	7.4849	7.3257	7.3404	0.0325	0.93588
tlpC	BSU03440	372771	374492	-1	-	73	7.2486	7.5693	7.513	7.4049	0.05	0.89349
S125	new_372801_375944	372801	375944	1	5'	137	8.7916	8.7893	8.8508	8.8463	0.0581	0.799682
hxlB	BSU03450	374603	375160	-1	-	23	8.2098	8.1786	8.4072	8.3468	0.1828	0.397432
hxlA	BSU03460	375166	375798	-1	-	27	8.556	8.6804	8.6172	8.4571	-0.08105	0.761224
hxlR	BSU03470	376032	376394	1	-	13	8.0025	7.9764	7.6683	7.6344	-0.3381	0.15756
S126	new_376667_376967	376667	376967	1	5'	11	14.0345	14.3434	13.5673	13.8855	-0.46255	0.223999
srfAA	BSU03480	376968	387731	1	-	394	15.4148	15.5584	15.4148	14.5859	-0.48625	0.414146
srfAB	BSU03490	387744	398495	1	-	393	14.4727	14.7152	14.3625	13.6076	-0.6089	0.290634
comS	BSU03500	390880	391020	1	-	4	13.2794	13.4382	13.0479	12.3751	-0.6473	0.223233
srfAC	BSU03510	398532	402359	1	-	169	14.3827	14.4727	14.1707	13.6599	-0.5124	0.226492
srfAD	BSU03520	402388	403116	1	-	31	13.8212	13.8486	13.5416	13.3251	-0.40155	0.158609
ycxA	BSU03530	403217	404443	1	-	53	9.4321	9.5689	9.2118	9.7228	-0.0332	0.949214
ycxB	BSU03540	404458	405015	-1	-	23	8.9079	8.9147	8.651	8.8349	-0.16835	0.491049
ycxC	BSU03550	405069	406007	-1	-	40	7.6009	7.6472	7.5928	7.6701	0.0074	0.981729
ycxD	BSU03560	406131	407465	1	-	58	7.0453	7.1287	7.1045	7.1382	0.03435	0.89705
sfp	BSU03569	407460	407627	-1	-	5	8.1255	8.1566	8.1752	8.2081	0.0506	0.83583
sfp	BSU03570	407638	408135	-1	-	21	8.7187	8.6804	8.5196	8.6392	-0.12015	0.606847
yczE	BSU03580	408240	408887	-1	-	27	8.0771	8.0346	8.0324	8.2178	0.06925	0.793646
S127	new_409056_409207_c	409056	409207	-1	3'PT	4	7.9403	7.7695	8.1786	8.2117	0.34025	0.193217
tcyC	BSU03590	409208	409951	-1	-	29	8.5992	8.2981	8.6973	8.4972	0.1486	0.655559
tcyB	BSU03600	409965	410669	-1	-	30	7.9506	7.6077	7.9322	7.6834	0.02865	0.949184
tcyA	BSU03610	410656	411462	-1	-	34	8.5289	8.2187	8.6247	8.2276	0.05235	0.915277
yclA	BSU03620	411578	412450	-1	-	37	7.4146	7.1137	7.6517	7.0836	0.1035	0.85184
ubiX	BSU03630	412540	413154	1	-	26	6.9212	7.3145	7.0901	7.183	0.0187	0.968021
ubiD	BSU03640	413157	414578	1	-	62	7.0522	7.1734	7.1884	7.193	0.0779	0.746188
bsdD	BSU03651	414595	414822	1	-	8	7.3776	7.369	7.5587	7.2509	0.0315	0.931444
yclD	BSU03652	414819	415283	1	-	19	7.5022	7.5232	7.3882	7.329	-0.1541	0.47445
yclE	BSU03660	415350	416195	1	-	36	8.9559	8.8289	9.02	9.1031	0.16915	0.468289
dtpT	BSU03670	416235	417713	-1	-	65	10.5491	10.4469	10.1009	10.1918	-0.35165	0.167423
S128	new_417763_418267_c	417763	418267	-1	5'	20	6.8527	7.0816	6.9319	6.7684	-0.117	0.698184
yclG	BSU03680	417993	419747	1	-	77	7.2425	7.2894	7.1024	7.1848	-0.12235	0.584511
yczF	BSU03690	419763	419984	-1	-	7	7.1223	7.109	6.9423	6.8954	-0.1968	0.360799
gerKA	BSU03700	420110	421744	1	-	72	7.0749	7.2886	7.2939	7.2404	0.0854	0.754277
gerKC	BSU03710	421734	422957	1	-	53	7.2351	7.3741	7.1874	7.3836	-0.0191	0.95596
gerKB	BSU03720	422982	424103	1	-	48	7.2197	7.0849	7.3407	7.3557	0.1959	0.395472
yclH	BSU03730	424208	424888	-1	-	28	6.8069	6.806	7.1352	7.0876	0.30495	0.189132
yclI	BSU03740	424904	426364	-1	-	64	7.0611	7.167	7.1533	6.9035	-0.08565	0.772951
yclJ	BSU03750	426577	427260	1	-	29	8.709	8.8568	8.6673	8.9706	0.03605	0.924865
yclK	BSU03760	427247	428668	1	-	62	9.4934	9.4727	9.5115	9.3232	-0.0657	0.805753
S129	new_428689_428793	428689	428793	1	inter	2	8.0157	8.4028	8.0816	8.1855	-0.0757	0.847615
rapC	BSU03770	428831	429979	1	-	47	10.4177	10.4698	10.5592	10.4831	0.0774	0.741848
phrC	BSU03780	429963	430085	1	-	3	11.5304	11.6112	11.6393	11.6811	0.0894	0.701194
yczM	BSU03788	430185	430274	-1	-	2	7.4744	7.3194	7.2254	7.4924	-0.038	0.917479
yczN	BSU03789	430356	430469	-1	-	3	7.687	7.641	7.5514	7.8638	0.0436	0.905425
yclM	BSU03790	430623	431987	-1	-	60	8.2992	8.3968	8.2117	8.3368	-0.07375	0.769369
S130	new_432271_432371	432271	432371	1	5'	2	7.7106	7.6204	7.3566	8.359	0.1923	0.799334
yclN	BSU03800	432372	433322	1	-	41	8.0316	8.1795	7.7421	8.0676	-0.2007	0.529713
yclO	BSU03810	433315	434262	1	-	40	7.9834	8.3201	7.7082	7.975	-0.31015	0.384607
yclP	BSU03820	434256	435014	1	-	32	7.9328	8.2813	7.8371	7.8099	-0.28355	0.368912
yclQ	BSU03830	435036	435989	1	-	40	8.8489	9.0883	8.8334	9.0543	-0.02475	0.949184
ycnB	BSU03840	436036	437454	-1	-	62	7.9102	7.8407	7.8312	7.8615	-0.0291	0.914477
ycnC	BSU03850	437474	438352	-1	-	37	7.8799	7.7607	7.6961	7.5615	-0.1915	0.428841
ycnD	BSU03860	438516	439265	-1	-	32	8.5757	8.3729	8.9012	8.9378	0.4452	0.129908
ycnE	BSU03870	439282	439569	-1	-	11	8.975	8.6786	9.1288	9.0872	0.2812	0.338087
yczG	BSU03880	439709	440023	1	-	12	10.0797	9.7849	9.2494	9.5867	-0.51425	0.193217
gabR	BSU03890	440025	441464	-1	-	64	7.8694	7.9241	8.1372	8.1689	0.2563	0.247755
gabT	BSU03900	441571	442881	1	-	57	12.0144	12.6142	12.4416	12.8238	0.3184	0.537205
gabD	BSU03910	442950	444338	1	-	60	12.237	12.4873	12.6142	12.7191	0.3045	0.282478
glcU	BSU03920	444461	445324	1	-	37	7.2439	7.0589	7.0856	7.0288	-0.0942	0.719622
gdh	BSU03930	445344	446129	1	-	34	7.3569	7.1857	7.4524	7.1677	0.03875	0.918751
ycnI	BSU03940	446174	446788	-1	-	26	11.6811	11.5387	11.6112	11.6347	0.01305	0.966914
ycnJ	BSU03950	446801	448426	-1	-	71	11.905	11.8379	11.8271	11.6824	-0.1167	0.631055
ycnK	BSU03960	448461	449033	-1	-	24	11.4059	11.1229	11.2617	11.1744	-0.04635	0.893958
ycnL	BSU03970	449198	449551	1	-	13	9.2849	9.0705	9.0974	9.444	0.093	0.801295
S132	new_449651_449723	449651	449723	1	5'	1	7.9667	7.9276	7.9592	7.8539	-0.0406	0.879842
mtlA	BSU03981	449724	451160	1	-	63	8.13	8.3778	8.5807	8.4092	0.24105	0.407772
mtlF	BSU03982	451185	451616	1	-	17	8.8316	8.9607	9.1952	8.7447	0.0738	0.868647
mtlD	BSU03990	451618	452739	1	-	48	8.8629	8.9948	9.3194	9.0143	0.238	0.434749
ycsA	BSU04000	452830	453894	1	-	46	7.6513	7.6505	7.8014	7.6073	0.05345	0.852582
sipU	BSU04010	454029	454592	1	-	22	7.17	7.1947	7.0996	6.9765	-0.1443	0.528498
S133	new_454593_455317	454593	455317	1	inter	30	7.4921	7.6872	7.5363	7.598	-0.0225	0.942658
yczH	BSU04020	454652	455260	-1	-	26	8.9265	8.772	9.0032	8.9694	0.13705	0.561774
ycsD	BSU04030	455346	455738	1	-	15	9.9622	9.9711	9.3298	9.7426	-0.43045	0.233149
yczO	BSU04039	455771	455935	-1	-	5	10.0439	9.2769	10.2392	8.8564	-0.1126	0.932664
ycsE	BSU04040	456068	456817	1	-	31	9.2439	9.0974	9.2852	9.2503	0.0971	0.698184
S134	new_456926_457022	456926	457022	1	5'	2	10.0242	10.2972	9.8187	8.1155	-1.1936	0.307708
ycsF	BSU04050	457023	457796	1	-	33	10.8175	11.1162	10.2045	10.2735	-0.72785	0.0670742
ycsG	BSU04060	457811	459025	1	-	53	10.6162	10.9453	10.0833	10.1087	-0.68475	0.0810666
ycsI	BSU04070	459049	459822	1	-	33	10.9134	11.1898	10.4674	10.318	-0.6589	0.0824985
kipI	BSU04080	459867	460589	1	-	30	10.2381	10.5592	9.8632	9.6978	-0.61815	0.108705
kipA	BSU04090	460592	461599	1	-	43	10.0451	10.2392	9.6823	9.4949	-0.55355	0.101269
kipR	BSU04100	461615	462367	1	-	31	8.8363	9.223	8.3233	8.5122	-0.6119	0.138055
lipC	BSU04110	462431	463072	1	-	26	8.2654	8.4792	7.9367	8.0976	-0.35515	0.223233
S135	new_463070_463495_c	463070	463495	-1	3'	17	10.6732	10.5247	10.8822	10.7964	0.24035	0.321008
yczI	BSU04120	463245	463490	1	-	9	9.7332	9.8402	9.0923	9.4883	-0.4964	0.185502
S136	new_463491_463901	463491	463901	1	inter	16	9.1405	9.6287	8.7925	9.2439	-0.3664	0.452251
yczJ	BSU04130	463496	463783	-1	-	11	10.4938	10.2906	10.5918	10.6575	0.23245	0.363514
pbpC	BSU04140	463934	465940	1	-	89	11.0001	11.2156	10.9243	10.8279	-0.23175	0.381356
S137	new_465941_466041	465941	466041	1	intra	2	11.8656	11.8668	11.7631	11.6769	-0.1462	0.504067
ycsN	BSU04150	466042	466944	1	-	39	11.8311	11.7304	12.051	11.8162	0.15285	0.575858
S138	new_467042_467129	467042	467129	1	5'	1	9.0241	8.9782	9.2127	9.3361	0.27325	0.246171
mtlR	BSU04160	467130	469214	1	-	91	11.344	11.1648	11.5501	11.3833	0.2123	0.424551
ydaB	BSU04170	469426	470937	1	-	67	7.2121	7.1073	7.3423	7.2266	0.12475	0.605796
ydaC	BSU04180	470957	471502	-1	-	23	7.0584	6.9925	7.7034	7.3185	0.4855	0.181916
ydaD	BSU04190	471709	472569	1	-	37	8.207	7.8444	8.8573	7.8291	0.3175	0.693561
ydaE	BSU04200	472585	473088	1	-	20	7.8849	7.6918	8.4269	7.6955	0.27285	0.625713
ydaF	BSU04210	473174	473725	1	-	23	9.8378	9.9649	9.7927	10.0049	-0.00255	0.995801
ydaG	BSU04220	473803	474225	1	-	17	11.6091	10.8724	12.0334	11.0021	0.277	0.764126
S140	new_474268_474634	474268	474634	1	indep	14	11.2156	10.724	11.297	11.0275	0.19245	0.667704
ydaH	BSU04230	474731	475540	1	-	34	9.6766	9.6656	10.2894	10.5237	0.73545	0.0484322
ydzA	BSU04240	475584	475874	-1	-	11	11.9417	11.6284	11.6824	12.0659	0.0891	0.842861
lrpC	BSU04250	476059	476493	1	-	18	9.5316	9.6823	9.7217	9.9288	0.2183	0.420613
topB	BSU04260	476558	478741	1	-	97	10.5508	10.611	10.7964	10.8533	0.24395	0.273678
S141	new_478812_478943	478812	478943	1	5'	4	7.1078	7.1235	7.0118	7.1966	-0.01145	0.972791
ydaJ	BSU04270	478944	480032	1	-	46	7.2102	7.2473	7.1746	7.054	-0.11445	0.625241
ydaK	BSU04280	480013	480864	1	-	36	6.8205	7.0494	7.0015	6.9198	0.0257	0.938259
ydaL	BSU04290	480875	482584	1	-	75	7.2443	7.2014	7.2079	7.1367	-0.05055	0.840716
ydaM	BSU04300	482577	483839	1	-	55	6.9854	6.985	7.1573	6.9086	0.04775	0.882405
ydaN	BSU04310	483845	485956	1	-	94	7.0072	6.9692	7.1474	7.1357	0.15335	0.470676
NA	BSU_misc_RNA_7	486092	486235	1	-	4	10.8609	10.8215	10.986	10.9476	0.1256	0.557329
S142	new_486278_486431	486278	486431	1	inter	4	10.6219	10.6243	10.8596	10.769	0.1912	0.38705
ydaO	BSU04320	486432	488255	1	-	80	10.8786	11.0249	11.0275	11.0302	0.0771	0.755893
mutT	BSU04330	488314	488763	1	-	18	7.9045	7.6872	7.9396	7.6987	0.0233	0.953003
ydaP	BSU04340	488830	490554	1	-	76	9.2425	8.6562	9.2287	8.4101	-0.12995	0.877736
S143	new_489666_490525_c	489666	490525	-1	3'PT	38	7.1449	7.3955	7.554	7.5164	0.265	0.332669
S144	new_490527_490638_c	490527	490638	-1	indep	2	6.9731	7.1084	7.0263	7.7959	0.37035	0.506873
S145	new_490639_490854	490639	490854	1	indep	8	7.7948	7.0302	7.8762	7.9689	0.51005	0.359601
ydzK	BSU04359	490777	491043	-1	-	9	11.7042	11.7382	11.3118	11.7911	-0.16975	0.671816
mntH	BSU04360	491147	492424	-1	-	55	15.1228	15.2029	14.7928	15.0961	-0.2184	0.461146
S147	new_492500_492577_c	492500	492577	-1	5'	1	6.8385	6.8573	6.8445	6.7034	-0.07395	0.764262
ydaS	BSU04370	492654	492911	-1	-	10	10.0909	8.8769	10.4323	9.4727	0.4686	0.668727
ydaT	BSU04380	492989	493441	-1	-	18	9.0705	8.4247	9.3432	8.5893	0.21865	0.765945
ydbA	BSU04390	493559	494377	1	-	35	7.6877	7.5743	7.3933	7.8419	-0.0134	0.980684
gsiB	BSU04400	494506	494877	1	-	2	13.0223	11.2916	13.5197	12.2814	0.7436	0.611863
ydbB	BSU04410	495009	495350	1	-	13	7.783	7.6298	7.6131	7.9203	0.0603	0.870423
ydbC	BSU04420	495344	495703	1	-	14	7.6167	7.7201	7.5006	7.6025	-0.11685	0.625343
S148	new_495406_495699_c	495406	495699	-1	3'PT	11	6.9686	6.7199	7.078	6.8417	0.1156	0.727388
ydbD	BSU04430	495740	496561	-1	-	35	9.7352	8.8557	10.1517	9.1655	0.36315	0.704274
dctB	BSU04440	496646	497698	-1	-	46	7.7599	7.923	7.8058	7.8155	-0.0308	0.917479
S149	new_496980_497767	496980	497767	1	5'	33	8.3039	8.5001	8.265	8.6148	0.0379	0.929777
dctS	BSU04450	497768	499375	1	-	71	9.3043	9.4032	9.2944	9.3461	-0.0335	0.902694
dctR	BSU04460	499365	500045	1	-	29	9.4684	9.6739	9.576	9.5843	0.009	0.980684
S150	new_500046_500120	500046	500120	1	inter	1	9.4842	9.6211	9.6042	9.5054	0.00215	0.995814
dctP	BSU04470	500166	501431	1	-	54	12.018	11.9354	12.5513	12.559	0.57845	0.0581318
ydbI	BSU04480	501579	502631	1	-	46	10.3383	10.2635	9.9457	10.1222	-0.26695	0.287489
S151	new_502632_502875	502632	502875	1	3'	9	9.8538	9.8923	9.5265	9.7671	-0.22625	0.396347
ydbJ	BSU04490	502908	503834	1	-	39	7.6435	7.5426	7.4743	7.3999	-0.15595	0.493991
ydbK	BSU04500	503854	504594	1	-	32	7.4664	7.5108	7.2419	7.4013	-0.167	0.482897
ydbL	BSU04510	504689	505024	1	-	13	9.8032	9.3443	9.3786	9.642	-0.06345	0.897917
S152	new_505044_505113	505044	505113	1	inter	1	7.2322	8.9071	7.7599	7.4165	-0.48145	0.696723
ydbM	BSU04520	505152	506297	1	-	50	9.4968	9.5151	9.5895	9.6287	0.10315	0.637733
ydbN	BSU04530	506322	506501	-1	-	6	7.5502	7.8757	7.5529	7.8472	-0.0129	0.980684
S153	new_506502_506670_c	506502	506670	-1	5'	4	7.1957	7.6088	7.2062	7.5762	-0.01105	0.986886
ydbO	BSU04540	506866	507738	1	-	37	9.7612	9.9343	10.2473	10.395	0.4734	0.122706
S154	new_507683_507752_c	507683	507752	-1	3'	1	9.7788	9.5647	10.2945	10.1009	0.52595	0.119334
S155	new_507739_508088	507739	508088	1	inter	13	9.0831	9.2006	9.6499	9.9054	0.6358	0.0810666
ydbP	BSU04550	507753	508073	-1	-	12	9.7853	9.6034	10.1222	9.9231	0.3283	0.248467
S156	new_508090_508247	508090	508247	1	5'	5	7.7399	8.356	7.6987	8.2178	-0.0897	0.89705
ddl	BSU04560	508248	509312	1	-	45	11.3471	11.4261	11.7304	11.8424	0.3998	0.135603
murF	BSU04570	509384	510757	1	-	60	9.6242	9.8217	10.4276	10.2062	0.59395	0.096162
S157	new_510862_511036	510862	511036	1	5'	6	11.4992	11.6448	11.2602	11.7197	-0.08205	0.853491
S158	new_511038_511105	511038	511105	1	5'	1	12.5749	12.559	12.4706	12.3971	-0.1331	0.539418
cshA	BSU04580	511106	512641	1	-	67	13.6599	13.7321	13.5894	13.5673	-0.11765	0.596151
ydbS	BSU04590	512814	513293	1	-	20	8.4447	8.5209	8.2095	8.4832	-0.13645	0.639435
ydbT	BSU04600	513283	514764	1	-	65	8.4606	8.6673	8.6607	8.7767	0.15475	0.555357
S160	new_514779_515106	514779	515106	1	inter	4	7.9413	8.5322	8.4992	8.4307	0.2282	0.619458
ydcA	BSU04610	515016	515615	-1	-	25	8.8891	8.7136	9.0047	9.1123	0.25715	0.309408
S161	new_515108_515709	515108	515709	1	5'	25	8.651	8.6748	8.7002	8.6616	0.018	0.946949
acpS	BSU04620	515710	516075	1	-	14	9.1057	9.1664	9.3158	9.3161	0.1799	0.403182
S162	new_516099_516240	516099	516240	1	5'	4	9.1107	9.2273	9.2676	9.3612	0.1454	0.534551
ydcC	BSU04630	516241	517257	1	-	44	9.6966	9.709	9.664	9.6905	-0.02555	0.922498
alrA	BSU04640	517372	518541	1	-	51	9.2097	9.3325	8.997	9.0322	-0.2565	0.270582
endB	BSU04650	518657	518938	1	-	10	13.0525	12.9165	11.9377	12.141	-0.94515	0.0339506
ndoA	BSU04660	518943	519293	1	-	13	11.0877	11.4084	9.9813	10.4869	-1.01395	0.0810666
S163	new_519083_519559_c	519083	519559	-1	indep	19	8.8629	8.6266	8.8883	8.6797	0.03925	0.915526
rsbRA	BSU04670	519408	520232	1	-	35	10.8143	10.7447	10.9552	10.9453	0.17075	0.429341
S164	new_519561_520160_c	519561	520160	-1	5'	25	8.4962	7.787	8.6465	8.0177	0.1905	0.790431
S165	new_520162_520750_c	520162	520750	-1	5'	24	7.328	7.1479	7.2392	7.3478	0.05555	0.850619
rsbS	BSU04680	520237	520602	1	-	14	10.9925	11.014	11.1434	10.957	0.04695	0.872883
rsbT	BSU04690	520606	521007	1	-	16	11.1988	11.1302	11.1537	11.014	-0.08065	0.746247
rsbU	BSU04700	521019	522026	1	-	43	10.2852	10.2062	10.0099	9.8301	-0.3257	0.216164
rsbV	BSU04710	522088	522417	1	-	12	13.1575	12.27	13.5617	12.1095	0.12185	0.932102
rsbW	BSU04720	522414	522896	1	-	19	13.5797	12.789	13.7135	12.6827	0.01375	0.992608
sigB	BSU04730	522862	523650	1	-	33	12.8882	12.1839	13.0665	11.8136	-0.096	0.937385
rsbX	BSU04740	523650	524249	1	-	24	12.6937	12.0121	12.733	11.4742	-0.2493	0.816392
ydcF	BSU04750	524492	524785	1	-	11	7.5052	7.3867	7.3197	7.3128	-0.1297	0.567291
ydcG	BSU04760	524782	525222	1	-	18	9.7366	9.9074	9.2344	9.5689	-0.42035	0.223233
S166	new_525021_528076_c	525021	528076	-1	indep	136	6.9102	6.8693	6.9019	6.895	0.0087	0.97667
ydcH	BSU04770	525206	525649	1	-	18	9.9649	10.053	9.2514	9.7405	-0.513	0.216164
ydcI	BSU04780	525743	527902	1	-	95	8.4874	8.5256	8.6349	8.6522	0.13705	0.52278
S167	new_527912_528128	527912	528128	1	5'	8	9.2991	9.0677	9.3005	9.3762	0.15495	0.559281
ydcK	BSU04790	528129	528581	1	-	18	9.2873	9.2693	9.4968	9.544	0.2421	0.269742
S168	new_528616_528703	528616	528703	1	5'	2	9.3361	9.5892	9.8282	9.8402	0.37155	0.20034
trnS-Leu2	BSU_tRNA_51	529336	529422	1	-	1	9.5493	11.2804	11.2561	11.3279	0.87715	0.451048
S169	new_529454_530352	529454	530352	1	3'PT	37	7.0428	6.9484	6.9641	7.0462	0.00955	0.975759
ydcL	BSU04800	529505	530611	-1	-	48	8.587	8.4682	8.3229	8.3035	-0.2144	0.347106
immA	BSU04810	530624	531133	-1	-	20	8.5927	8.6318	8.4135	8.5474	-0.1318	0.57076
immR	BSU04820	531130	531513	-1	-	15	8.3267	8.3778	8.224	8.2671	-0.1067	0.631055
sacV	BSU04830	531787	531981	1	-	6	7.2513	7.2404	6.8218	7.1033	-0.2833	0.319207
ydzL	BSU04839	531978	532238	1	-	10	7.1056	7.2235	6.9278	7.0126	-0.19435	0.403006
ydcO	BSU04840	532292	532552	1	-	8	7.1471	7.1148	7.0518	6.9923	-0.1089	0.625241
S170	new_532412_532652_c	532412	532652	-1	indep	8	7.5078	7.5552	7.7335	8.0926	0.38155	0.246171
S171	new_532604_532921	532604	532921	1	5'	11	7.0557	7.369	6.9236	6.9472	-0.27695	0.35508
ydcP	BSU04850	532922	533302	1	-	15	7.2105	7.1305	7.3849	7.562	0.30295	0.238579
ydcQ	BSU04860	533338	534780	1	-	64	7.2404	7.0064	7.275	7.1784	0.1033	0.718301
ydcR	BSU04870	534773	535831	1	-	46	6.8954	7.0658	7.0472	7.0513	0.06865	0.790771
S172	new_535832_536095	535832	536095	1	intra	10	7.0015	6.9874	6.9813	6.913	-0.0473	0.851536
ydcS	BSU04880	536096	536365	1	-	10	6.7115	6.8329	7.1136	7.0072	0.2882	0.241229
ydcT	BSU04890	536404	536670	1	-	10	7.096	7.1849	7.382	7.1578	0.12945	0.634536
yddA	BSU04900	536687	536995	1	-	11	7.2661	6.9985	7.3017	7.4018	0.21945	0.438679
yddB	BSU04910	536985	538049	1	-	45	7.3253	7.3068	7.3535	7.4369	0.07915	0.737132
yddC	BSU04920	538061	538309	1	-	8	7.1231	7.4844	6.863	7.0445	-0.35	0.308016
yddD	BSU04930	538322	538846	1	-	21	7.3844	7.4542	7.0558	7.1558	-0.3135	0.199146
yddE	BSU04940	538836	541229	1	-	106	7.0955	7.088	7.0762	6.9805	-0.0634	0.790707
yddF	BSU04950	541248	541574	1	-	12	6.5525	6.8088	6.8319	7.0023	0.23645	0.420613
yddG	BSU04960	541578	544025	1	-	108	7.1498	7.1098	7.1394	7.0884	-0.0159	0.95485
yddH	BSU04970	544022	545011	1	-	42	7.1223	7.3749	7.3583	7.178	0.01955	0.959708
yddI	BSU04980	545026	545532	1	-	21	7.0728	7.0652	6.8022	7.1246	-0.1056	0.741848
yddJ	BSU04990	545595	545975	1	-	15	10.0839	10.0553	9.6349	9.582	-0.46115	0.0882151
S173	new_546051_546165_c	546051	546165	-1	3'	3	9.0491	8.9411	9.0453	8.8744	-0.03525	0.910685
yddK	BSU05000	546166	546966	-1	-	33	8.7573	8.651	8.7305	8.5095	-0.08415	0.76709
rapI	BSU05010	547306	548481	1	-	50	8.0689	8.2319	8.0136	7.916	-0.1856	0.44998
phrI	BSU05020	548438	548557	1	-	3	10.0553	10.0393	10.0507	10.1813	0.0687	0.776585
yddM	BSU05030	548710	549651	1	-	40	7.4151	7.6252	7.4378	7.3751	-0.1137	0.672251
S174	new_549652_549910	549652	549910	1	3'MT	8	7.6509	7.6033	7.5439	7.6526	-0.02885	0.91774
S175	new_549923_550239_c	549923	550239	-1	3'	12	7.5706	7.6845	7.7495	7.7349	0.11465	0.619513
yddN	BSU05040	550240	551259	-1	-	43	7.6732	7.7171	7.6683	7.7131	-0.00445	0.990199
S176	new_551074_551518	551074	551518	1	5'	18	6.957	6.7348	6.9885	6.8236	0.06015	0.853299
lrpA	BSU05050	551519	551929	1	-	16	7.3717	7.5966	7.5615	7.641	0.1171	0.672251
lrpB	BSU05060	552052	552501	-1	-	18	7.049	7.1515	7.1936	7.3026	0.14785	0.529612
yddQ	BSU05070	552616	553158	1	-	22	7.542	7.5356	7.4624	7.6033	-0.00595	0.987301
yddR	BSU05080	553711	554475	1	-	32	7.1343	7.0152	7.0293	7.1174	-0.0014	0.997102
yddS	BSU05090	554669	555979	1	-	55	7.1925	7.1693	7.1605	7.1319	-0.0347	0.89318
S178	new_556002_556561	556002	556561	1	5'	11	7.0343	7.2341	7.2411	7.1292	0.05095	0.869239
ydzN	BSU05109	557873	558058	1	-	6	7.0976	7.6142	7.123	7.2414	-0.1737	0.691525
ydeA	BSU05110	558408	559001	1	-	24	7.2449	7.5447	7.3844	7.4754	0.0351	0.924286
S179	new_559146_559263	559146	559263	1	5'	3	13.6196	13.4175	12.8818	12.8882	-0.63355	0.0652603
cspC	BSU05120	559264	559464	1	-	6	12.3356	12.2937	11.8233	11.7577	-0.52415	0.0697657
S180	new_559362_560150_c	559362	560150	-1	3'MT	33	9.4199	9.3381	9.5867	9.6211	0.2249	0.308474
ydeB	BSU05130	560151	560612	-1	-	18	10.528	10.4653	10.7719	10.4377	0.10815	0.743114
S181	new_560621_561166	560621	561166	1	indep	22	7.1268	6.9198	7.1857	7.2296	0.18435	0.466024
ydzE	BSU05140	561180	561416	-1	-	8	8.2903	8.0916	8.1386	8.413	0.08485	0.799313
ydeC	BSU05150	561514	562389	-1	-	37	8.4637	8.5842	8.4571	8.6809	0.04505	0.891098
ydeD	BSU05160	562502	563461	1	-	40	7.7474	7.7863	7.6977	8.0379	0.10095	0.759581
ydeE	BSU05170	563614	564486	-1	-	36	8.0117	7.9301	8.1554	8.1223	0.16795	0.442239
ydeF	BSU05180	564704	566101	1	-	61	9.0698	8.9586	8.8529	9.1977	0.0111	0.981043
ydeG	BSU05190	566211	567503	1	-	57	7.3893	7.5314	7.0711	7.1774	-0.3361	0.199042
S182	new_567551_567661	567551	567661	1	5'	2	8.1027	8.4936	7.9933	7.8827	-0.36015	0.299803
ydeH	BSU05200	567662	568108	1	-	18	9.9273	9.7292	9.3687	9.5704	-0.3587	0.226492
ydeI	BSU05210	568345	568938	1	-	24	8.5122	8.4749	8.6154	8.7441	0.1862	0.415421
ydeJ	BSU05220	569290	569949	-1	-	28	9.4393	9.4177	9.1422	9.1886	-0.2631	0.237684
ydeK	BSU05230	570371	571234	-1	-	37	7.6572	7.8734	7.6758	8.1583	0.15175	0.728514
ydeL	BSU05240	571389	572780	1	-	60	8.1752	8.2196	8.282	8.2843	0.08575	0.705573
ydeM	BSU05250	572974	573399	1	-	16	8.8087	8.81	8.7158	8.865	-0.01895	0.949214
S183	new_573400_574654	573400	574654	1	inter	54	7.9952	7.7857	7.8553	7.7677	-0.07895	0.773887
ydeN	BSU05260	573452	574024	-1	-	23	9.6546	9.4552	9.9005	10.0833	0.437	0.158514
S184	new_574025_574105_c	574025	574105	-1	intra	1	9.2165	8.9853	9.6656	9.5467	0.50525	0.117873
ydzF	BSU05270	574106	574435	-1	-	13	9.2149	9.0872	9.5948	9.5783	0.4355	0.111588
ydeO	BSU05280	574690	575562	1	-	36	8.9408	8.9545	8.9924	9.0479	0.0725	0.750798
ydeP	BSU05290	575712	576098	-1	-	15	8.3703	8.386	8.5267	8.6477	0.20905	0.359601
ydeQ	BSU05300	576209	576802	1	-	23	7.5567	7.3614	7.665	7.6608	0.20385	0.411689
ydeR	BSU05310	576946	578133	-1	-	52	6.8252	6.9117	6.9833	7.0011	0.12375	0.576357
ydeS	BSU05320	578337	578933	1	-	25	7.7356	7.7973	7.6088	8.24	0.15795	0.752341
ydzO	BSU05329	579047	579232	1	-	6	6.8904	7.2277	6.7319	6.84	-0.2731	0.389743
S186	new_579354_579540	579354	579540	1	5'	5	7.5356	7.4681	7.3981	7.4256	-0.09	0.698184
aseR	BSU05330	579541	579876	1	-	13	7.215	7.5072	7.5931	7.4328	0.15185	0.628582
ydfA	BSU05340	579889	581196	1	-	57	7.8919	7.8553	7.832	7.8213	-0.04695	0.849717
ydzS	BSU05343	581228	581329	1	-	3	7.6351	7.5352	7.9422	7.6351	0.2035	0.497985
ydzS	BSU05344	581341	581454	1	-	2	7.4341	7.5289	7.7356	7.5339	0.15325	0.551029
ydfB	BSU05350	581694	582479	1	-	33	7.2227	7.556	7.9819	7.8353	0.51925	0.151492
ydfC	BSU05360	582536	583456	-1	-	39	7.0041	6.6177	6.9555	6.7164	0.02505	0.958662
ydfD	BSU05370	583589	585037	1	-	63	7.1319	7.2224	7.1198	7.0701	-0.0822	0.729284
ydfE	BSU05380	585155	585778	-1	-	26	6.9066	6.9906	7.2469	6.9751	0.1624	0.568077
ydfF	BSU05390	585868	586548	1	-	28	9.1952	9.2814	9.1646	9.3205	0.00425	0.992084
ydfG	BSU05400	586628	587071	-1	-	18	9.1682	8.6722	9.3158	9.2527	0.36405	0.358153
ydzP	BSU05408	587157	587336	-1	-	5	6.9072	6.9784	7.3162	6.9095	0.17005	0.631432
ydzQ	BSU05409	587333	587476	-1	-	3	6.8347	7.1045	7.0842	6.9854	0.0652	0.841899
ydfH	BSU05410	587744	588967	1	-	53	7.4935	7.6005	7.408	7.5039	-0.09105	0.711166
ydfI	BSU05420	588960	589601	1	-	27	7.3293	7.3241	7.2557	7.4159	0.0091	0.978427
ydfJ	BSU05430	589717	591891	1	-	96	7.2469	7.1578	7.1421	7.1187	-0.07195	0.759581
S187	new_591895_592302_c	591895	592302	-1	3'	16	6.9973	7.1682	6.8612	6.8918	-0.20625	0.393379
nap	BSU05440	592303	593205	-1	-	37	8.7475	8.5514	8.5927	8.6748	-0.0157	0.962945
S188	new_593206_593301_c	593206	593301	-1	5'	2	8.2012	8.1037	8.26	8.2383	0.0967	0.678666
ydfK	BSU05450	593407	594096	-1	-	29	7.1498	7.0966	7.1436	7.2235	0.06035	0.801285
ydfL	BSU05460	594186	594998	-1	-	34	8.2865	8.163	7.8849	7.9911	-0.28675	0.243723
ydfM	BSU05470	595109	596002	-1	-	38	6.9749	7.0272	7.0653	7.0291	0.04615	0.853747
S189	new_596003_596095_c	596003	596095	-1	5'	1	7.4594	7.3389	7.2918	7.0329	-0.2368	0.403295
ydfN	BSU05480	596478	597098	1	-	26	7.2854	7.4328	7.4101	7.3614	0.02665	0.928117
ydfO	BSU05490	597114	598052	1	-	40	7.5195	7.4703	7.3906	7.3883	-0.10545	0.631432
S190	new_598065_598153	598065	598153	1	5'	1	7.6035	7.5256	7.24	7.3642	-0.26245	0.270582
ydfP	BSU05500	598154	598543	1	-	15	7.6271	7.5618	7.5642	7.7022	0.03875	0.891773
ydfQ	BSU05510	598729	599067	1	-	13	7.3316	7.3889	7.0992	7.2446	-0.18835	0.423265
ydzH	BSU05520	599107	599343	-1	-	8	7.2058	7.2549	7.4328	7.3253	0.1487	0.50932
S192	new_599344_599505_c	599344	599505	-1	inter	4	6.9671	6.8993	6.6808	6.9382	-0.1237	0.6679
S193	new_599509_599874_c	599509	599874	-1	3'	14	6.9086	6.895	7.0006	7.0849	0.14095	0.521988
ydzR	BSU05529	599875	600105	-1	-	7	6.9565	6.741	7.1845	7.1887	0.33785	0.214602
S194	new_600145_600228_c	600145	600228	-1	inter	1	6.9555	6.9028	7.1171	7.0823	0.17055	0.428001
ydfR	BSU05530	600229	600906	-1	-	28	7.1575	7.2773	7.0534	7.0234	-0.179	0.428841
S195	new_600907_601740_c	600907	601740	-1	inter	35	7.0075	6.8245	6.58	6.694	-0.279	0.283822
ydfS	BSU05540	601019	601726	1	-	30	7.3902	7.2779	7.1307	7.5363	-0.00055	0.998592
cotP	BSU05550	601741	602172	-1	-	17	7.2331	7.0356	6.9921	7.0982	-0.0892	0.745676
ydgA	BSU05560	602185	602427	-1	-	9	6.6633	6.9319	6.6117	6.7254	-0.12905	0.667704
ydgB	BSU05570	602441	602713	-1	-	10	6.7557	6.5525	6.8952	6.7613	0.17415	0.512553
ydgC	BSU05580	603012	603599	1	-	24	10.4258	10.1729	9.7366	9.7451	-0.5585	0.0950233
ydgD	BSU05590	603596	603940	1	-	13	10.5688	10.2816	9.6978	9.8013	-0.67565	0.0775324
S196	new_603941_604102	603941	604102	1	intra	5	10.2312	9.9511	9.6287	9.7942	-0.3797	0.230447
ydgE	BSU05600	604103	604576	1	-	19	9.9447	9.7891	10.1035	10.2271	0.2984	0.246171
S197	new_604577_605269	604577	605269	1	3'MT	29	7.9267	7.8002	7.9827	7.9667	0.11125	0.634536
vmlR	BSU05610	604736	606379	-1	-	72	9.544	9.6104	9.9511	9.9024	0.34955	0.155152
S198	new_606414_606611_c	606414	606611	-1	indep	7	12.1386	12.0646	12.0276	11.8183	-0.17865	0.489329
ydgF	BSU05620	606699	608075	-1	-	54	10.0889	10.2826	10.0553	10.2986	-0.0088	0.98384
dinB	BSU05630	608246	608764	-1	-	21	13.5351	13.3574	13.9579	13.9715	0.51845	0.0882151
ydgG	BSU05640	608933	609391	1	-	18	7.7133	7.1483	7.1195	7.5256	-0.10825	0.853979
ydgH	BSU05650	609388	612045	1	-	118	7.4194	7.3423	7.3765	7.489	0.0519	0.844622
ydgI	BSU05660	612191	612820	-1	-	26	7.3231	7.0496	7.7558	7.4378	0.41045	0.252469
ydgJ	BSU05670	612836	613330	-1	-	20	7.5972	7.679	7.6845	7.5785	-0.0066	0.984606
S199	new_613552_613640	613552	613640	1	5'	1	6.8077	6.9891	7.2634	7.0459	0.25625	0.367719
ydgK	BSU05680	613641	614849	1	-	53	7.1162	7.288	7.2169	7.3168	0.06475	0.812055
ydhB	BSU05690	614885	615622	-1	-	31	6.9415	6.8102	7.0064	6.8728	0.06375	0.812055
S200	new_615623_615761_c	615623	615761	-1	5'	3	6.9091	6.8558	6.8679	6.7348	-0.0811	0.743114
ydhC	BSU05700	615871	616545	1	-	28	9.4696	9.5486	9.115	9.2915	-0.30585	0.23528
ydhD	BSU05710	616672	617934	1	-	55	7.2624	7.1064	7.37	7.1845	0.09285	0.743114
ydhE	BSU05720	618095	619282	1	-	51	9.6855	9.5948	9.8421	9.9187	0.24025	0.29489
ydhF	BSU05730	619321	620031	-1	-	29	7.1516	7.5033	7.3313	7.3603	0.01835	0.965241
phoB	BSU05740	620097	621485	-1	-	57	8.0422	8.3302	8.5355	8.3641	0.2636	0.391687
S202	new_621713_621846	621713	621846	1	5'	3	7.2169	7.2639	7.1356	7.0815	-0.13185	0.541563
ydhG	BSU05750	621847	622218	1	-	15	7.1556	7.0868	7.5339	7.2109	0.2512	0.408882
ydhH	BSU05760	622293	622790	-1	-	21	9.1123	9.1028	8.8769	9.0279	-0.15515	0.506873
ydhI	BSU05770	622808	623290	-1	-	18	7.5056	7.5052	7.4632	7.5491	0.00075	0.998173
ydhJ	BSU05780	623373	624350	1	-	41	8.14	8.1357	8.0401	7.9819	-0.12685	0.553949
ydhK	BSU05790	624492	625109	1	-	26	8.0284	7.5604	8.3645	7.6467	0.2112	0.743281
pbuE	BSU05800	625125	626291	-1	-	50	8.4304	8.3805	8.2763	8.3952	-0.0697	0.773802
NA	BSU_misc_RNA_8	626346	626446	-1	-	2	7.2285	7.5831	7.5137	7.623	0.16255	0.625786
gmuB	BSU05810	626622	626933	1	-	12	7.8694	7.6758	7.5683	7.6093	-0.1838	0.459535
gmuA	BSU05820	626933	627265	1	-	13	7.7787	7.5531	7.4699	7.4265	-0.2177	0.403182
gmuC	BSU05830	627284	628612	1	-	58	7.329	7.2705	7.4009	7.3539	0.07765	0.739183
gmuD	BSU05840	628630	630027	1	-	61	7.6902	7.7746	7.6781	7.5925	-0.0971	0.685814
S203	new_630028_630114	630028	630114	1	inter	1	7.9637	7.9129	8.0131	7.8115	-0.026	0.93427
gmuR	BSU05850	630170	630883	1	-	30	9.1432	9.1346	9.3443	9.3626	0.21455	0.315037
gmuE	BSU05860	630912	631811	1	-	39	9.2961	9.4828	9.617	9.5316	0.18485	0.461728
gmuF	BSU05870	631808	632755	1	-	40	9.1229	9.2405	9.5895	9.5231	0.3746	0.150691
gmuG	BSU05880	632774	633862	1	-	47	9.3438	9.2745	9.7001	9.7442	0.413	0.1137
ydhU	BSU05890	633923	634651	-1	-	31	7.4841	7.0428	7.3354	7.2261	0.0173	0.972791
ydhU	BSU05899	634651	634776	-1	-	3	7.4289	7.1596	7.5022	7.3908	0.15225	0.605214
S204	new_635022_635109	635022	635109	1	5'	1	8.0298	8.0298	8.2972	8.231	0.2343	0.286155
thiL	BSU05900	640662	641639	1	-	42	8.4338	8.6973	8.089	8.3374	-0.35235	0.279614
ydiB	BSU05910	641654	642130	1	-	18	8.1786	8.3398	7.6142	7.7911	-0.55655	0.0919902
ydiC	BSU05920	642111	642800	1	-	30	8.1769	8.4186	7.7901	7.9446	-0.4304	0.170459
rimI	BSU05930	642810	643265	1	-	18	9.3812	9.2973	8.7713	8.9607	-0.47325	0.115147
gcp	BSU05940	643258	644298	1	-	46	8.9603	9.0162	8.6786	8.7925	-0.2527	0.27623
ydiF	BSU05950	644528	646456	-1	-	84	9.7703	9.8333	10.2284	10.1901	0.40745	0.115147
S205	new_646220_646409	646220	646409	1	5'	6	8.4502	8.3819	9.0132	9.2425	0.7118	0.0547533
S206	new_646411_646581	646411	646581	1	5'	5	9.0652	8.8687	9.37	9.2814	0.35875	0.194369
moaC	BSU05960	646582	647094	1	-	20	11.151	11.6503	11.3662	11.6047	0.0848	0.866072
rex	BSU05970	647091	647738	1	-	26	11.6543	11.7119	11.6374	11.7986	0.0349	0.906108
tatAY	BSU05980	647760	647933	1	-	5	11.9856	12.0017	11.774	11.8258	-0.19375	0.368981
tatCY	BSU05990	647940	648704	1	-	33	11.951	11.8117	11.6341	11.6868	-0.2209	0.34836
ydiK	BSU06000	648742	648933	-1	-	6	10.5812	10.749	10.4501	10.8198	-0.03015	0.943236
ydiL	BSU06010	648930	649664	-1	-	30	9.5025	9.6197	9.0896	9.4045	-0.31405	0.309342
S207	new_649718_649826	649718	649826	1	5'	2	7.4537	7.1889	7.1724	7.1087	-0.18075	0.516667
S208	new_649828_649902	649828	649902	1	5'	1	7.5441	7.4001	7.4841	7.3967	-0.0317	0.915277
groES	BSU06020	649903	650187	1	-	11	10.0141	10.2795	10.2528	10.391	0.1751	0.544709
groEL	BSU06030	650234	651868	1	-	71	11.6824	11.7602	12.0192	11.7883	0.18245	0.494143
S209	new_651869_651961	651869	651961	1	3'	1	9.3451	10.4518	11.7995	11.5586	1.7806	0.0795675
S210	new_651963_653431	651963	653431	1	inter	64	7.2873	7.5632	7.5838	7.5693	0.1513	0.596151
ydzT	BSU06033	651977	652084	-1	-	2	7.6279	7.1602	7.1459	7.2548	-0.1937	0.621522
ydzT	BSU06034	652087	652245	-1	-	4	7.3896	7.2227	7.301	7.3354	0.01205	0.969781
ydzT	BSU06036	652290	652418	-1	-	3	7.0867	7.1213	7.1578	7.219	0.0844	0.713176
ydzT	BSU06037	652511	652720	-1	-	7	6.8697	6.8748	6.9406	7.0853	0.1407	0.543708
ydzT	BSU06038	652713	653018	-1	-	11	7.131	7.3354	7.0667	7.162	-0.11885	0.658533
ydiM	BSU06040	653432	653812	1	-	14	7.8643	7.7677	7.9814	7.6505	-5e-05	0.999909
S211	new_653813_654070	653813	654070	1	intra	9	7.5188	7.5493	7.7353	7.4782	0.0727	0.805753
ydzU	BSU06048	654071	654343	1	-	9	7.5896	7.6351	7.8028	7.5155	0.0468	0.893089
ydzV	BSU06049	654333	654692	1	-	13	7.5667	7.5624	7.8514	7.577	0.14965	0.600322
S212	new_654693_655136	654693	655136	1	inter	17	7.7766	7.8662	7.916	7.6587	-0.03405	0.921399
S213	new_655138_655222	655138	655222	1	5'	2	8.1372	8.3023	8.4063	8.2442	0.1055	0.704264
ydiO	BSU06060	655223	656506	1	-	56	9.9187	9.9252	10.0653	10.0642	0.1428	0.498394
ydiP	BSU06070	656528	657697	1	-	50	10.6291	10.6366	10.6134	10.6004	-0.02595	0.921399
ydzW	BSU06073	657793	658062	-1	-	10	10.7917	10.691	11.4541	11.5362	0.7538	0.0371083
ydzW	BSU06074	658061	658189	-1	-	4	11.0557	10.974	11.7174	11.7323	0.71	0.0373999
ydzW	BSU06076	658189	658605	-1	-	16	11.5597	11.3651	12.1995	12.1594	0.71705	0.0466742
S214	new_658495_658899	658495	658899	1	indep	16	8.305	8.1472	8.3343	8.2539	0.068	0.793646
ydzW	BSU06077	658615	658758	-1	-	5	11.7675	11.8548	12.4477	12.3647	0.59505	0.0593267
ydzW	BSU06078	658813	659010	-1	-	6	11.3752	11.3619	11.8958	12.0965	0.6276	0.065998
ydzW	BSU06079	659010	659129	-1	-	3	11.1744	11.2395	11.6908	11.9522	0.61455	0.0824985
ydzW	BSU06083	659129	659221	-1	-	3	11.0755	11.2126	11.6427	11.8842	0.6194	0.083481
S215	new_659222_659341_c	659222	659341	-1	5'	3	10.883	11.0063	11.5065	11.7772	0.6972	0.0697009
S216	new_659343_659558_c	659343	659558	-1	5'	7	8.1443	8.1223	7.9062	7.9572	-0.2016	0.352727
ydiR	BSU06090	659623	660564	1	-	40	9.0066	9.0667	8.8798	9.0295	-0.082	0.744702
ydiS	BSU06100	660596	661627	1	-	44	8.8588	9.0794	8.9545	8.9924	0.00435	0.992084
ydjA	BSU06110	661630	663027	1	-	60	9.0188	9.0412	8.9876	9.0934	0.0105	0.972791
S217	new_663028_663224	663028	663224	1	3'	6	8.6432	8.7164	8.5728	8.8986	0.0559	0.87851
S218	new_663288_663600	663288	663600	1	inter	11	7.0649	7.1031	7.0598	7.1223	0.00705	0.982363
ydjB	BSU06120	663601	663936	1	-	13	6.7684	7.117	6.8715	6.8644	-0.07475	0.833547
S219	new_663937_664318	663937	664318	1	intra	15	7.038	7.2589	6.9046	6.7023	-0.345	0.247055
ydjC	BSU06130	664319	664669	1	-	13	7.1296	7.0207	7.0193	7.0663	-0.03235	0.908977
gutR	BSU06140	664775	667264	-1	-	110	8.4123	8.8045	8.7678	8.7273	0.13915	0.698184
S220	new_667383_667465	667383	667465	1	5'	1	7.9006	7.743	7.7975	7.9085	0.0312	0.919291
gutB	BSU06150	667466	668527	1	-	45	8.4106	8.3443	8.5202	8.4007	0.083	0.737219
gutP	BSU06160	668601	669992	1	-	61	7.8981	7.8562	7.8992	7.9281	0.0365	0.8882
ydjE	BSU06170	670087	671049	1	-	41	11.1274	11.0073	10.7629	10.8609	-0.25545	0.285859
pspA	BSU06180	671245	671928	1	-	28	7.488	7.7184	7.4083	7.4762	-0.16095	0.541563
ydjG	BSU06190	671994	673019	1	-	44	7.7094	8.1346	7.8166	7.9261	-0.05065	0.910685
ydjH	BSU06200	673019	673783	1	-	33	7.1648	7.1348	7.3215	7.222	0.12195	0.589764
ydjI	BSU06210	673814	674785	1	-	42	7.8957	8.253	8.3437	8.4984	0.3467	0.302428
ydjJ	BSU06220	674832	675857	-1	-	44	7.8944	7.0434	8.2732	7.4538	0.3946	0.635443
S222	new_676139_676441	676139	676441	1	5'	11	8.6494	8.6487	8.6562	8.6875	0.0228	0.931444
iolT	BSU06230	676442	677863	1	-	60	10.2762	10.1441	10.0175	10.0592	-0.1718	0.456297
bdhA	BSU06240	677911	678951	-1	-	44	14.0443	14.051	13.8138	13.7867	-0.2474	0.256156
S223	new_678515_679050	678515	679050	1	5'	22	8.6673	8.0622	8.8478	8.0668	0.09255	0.914199
S224	new_678952_679246_c	678952	679246	-1	5'	11	12.9773	13.0099	12.9165	12.789	-0.14085	0.537548
S225	new_679052_679349	679052	679349	1	5'	11	7.9436	7.598	7.3747	7.5299	-0.3185	0.338087
ydjM	BSU06250	679390	679761	1	-	14	8.511	8.237	7.5345	7.6142	-0.79965	0.0480336
ydjN	BSU06260	679827	680873	1	-	45	8.1896	8.0661	7.6873	7.6693	-0.44955	0.103441
ydzJ	BSU06269	680907	681065	-1	-	4	7.6426	7.8069	7.5632	7.4797	-0.2033	0.405275
S226	new_681122_681254_c	681122	681254	-1	3'	3	10.2485	10.2381	10.2924	10.62	0.2129	0.482125
ydjO	BSU06270	681255	681464	-1	-	7	10.8863	10.7638	11.064	10.8175	0.1157	0.698184
ydjP	BSU06280	681547	682362	-1	-	34	10.2392	10.5608	10.7666	10.6291	0.29785	0.346067
yeaA	BSU06290	682375	683364	-1	-	43	9.7301	10.1205	10.3447	10.3067	0.4004	0.246171
cotA	BSU06300	683462	685003	-1	-	67	7.299	7.3231	7.4256	7.328	0.06575	0.781153
gabP	BSU06310	685155	686564	-1	-	61	11.7281	11.7699	11.5955	11.6332	-0.13465	0.532614
ydzX	BSU06319	686602	686889	-1	-	10	6.9005	6.8069	6.9865	6.8125	0.0458	0.87827
yeaB	BSU06320	686962	687834	1	-	37	8.9136	8.997	8.8397	8.9123	-0.0793	0.74045
yeaC	BSU06330	688184	689146	1	-	41	9.4484	9.6483	9.4828	9.4356	-0.08915	0.74045
yeaD	BSU06340	689146	690342	1	-	53	9.5276	9.5793	9.409	9.373	-0.16245	0.450443
yebA	BSU06350	690364	692577	1	-	97	9.6499	9.6617	9.6506	9.5206	-0.0702	0.773284
S227	new_692610_692739	692610	692739	1	5'	3	10.747	10.341	10.4592	10.3383	-0.14525	0.698358
guaA	BSU06360	692740	694281	1	-	67	10.4398	10.2656	10.3351	10.2641	-0.0531	0.852222
NA	BSU_misc_RNA_9	694425	694527	1	-	2	7.5137	7.3566	7.4053	7.3844	-0.0403	0.888063
pbuG	BSU06370	694662	695984	1	-	57	7.35	7.2447	7.3128	7.3505	0.0343	0.899173
S228	new_696054_696194	696054	696194	1	5'	4	13.9412	13.0852	13.2562	13.0264	-0.3719	0.549306
yebC	BSU06380	696195	696998	1	-	34	13.5145	12.9265	13.2086	12.9781	-0.12715	0.801295
S229	new_697093_697156	697093	697156	1	5'	1	9.5928	10.0482	8.3468	8.6437	-1.32525	0.0388019
yebD	BSU06390	697157	697324	1	-	5	9.8261	9.8703	8.4176	8.5747	-1.35205	0.00882115
S230	new_697399_697485	697399	697485	1	5'	2	8.0573	8.088	8.4289	8.1948	0.2392	0.366145
yebE	BSU06400	697538	698092	1	-	22	8.6702	8.6028	8.975	8.8624	0.2822	0.236184
yebG	BSU06410	698092	698289	1	-	6	8.9681	8.5334	9.2254	9.1723	0.4481	0.232174
NA	BSU_misc_RNA_10	698369	698471	1	-	3	7.8878	7.8988	8.1206	7.8296	0.0818	0.790814
S231	new_698472_698611	698472	698611	1	intra	4	7.9689	7.9933	8.1681	7.8986	0.05225	0.875828
purE	BSU06420	698612	699100	1	-	19	8.549	8.55	8.4981	8.3276	-0.13665	0.571686
purK	BSU06430	699093	700235	1	-	50	8.55	8.6697	8.4556	8.345	-0.20955	0.380569
purB	BSU06440	700232	701527	1	-	56	8.0489	8.0304	8.3214	8.0931	0.1676	0.521988
purC	BSU06450	701601	702326	1	-	31	8.5057	8.5035	8.5065	8.26	-0.12135	0.664485
purS	BSU06460	702319	702573	1	-	9	8.0136	8.2518	8.338	8.1328	0.1027	0.744702
purQ	BSU06470	702570	703253	1	-	29	8.1935	8.4063	8.4972	8.2427	0.07005	0.841851
purL	BSU06480	703237	705465	1	-	99	8.4562	8.5721	8.8778	8.6555	0.2525	0.352727
purF	BSU06490	705441	706871	1	-	62	8.8144	8.7388	9.0355	8.7284	0.10535	0.740466
S232	new_706872_706972	706872	706972	1	intra	2	8.4705	8.4007	8.6681	8.4903	0.1436	0.559281
purM	BSU06500	706973	708013	1	-	45	8.4176	8.458	8.7295	8.4819	0.1679	0.533096
purN	BSU06510	708010	708597	1	-	24	8.4643	8.3566	8.6697	8.404	0.1264	0.671538
purH	BSU06520	708594	710132	1	-	68	8.5192	8.5893	8.7578	8.5446	0.09695	0.725305
purD	BSU06530	710148	711416	1	-	55	8.5468	8.5293	8.7273	8.5865	0.11885	0.618375
yezC	BSU06540	711456	711875	-1	-	17	7.4785	7.3383	7.167	7.4112	-0.1193	0.692461
yecA	BSU06550	712019	713293	1	-	55	6.9903	7.035	6.7178	6.8347	-0.2364	0.302428
yezF	BSU06559	713308	713535	-1	-	7	7.1685	6.971	7.2155	7.1854	0.1307	0.610442
S233	new_713536_713956_c	713536	713956	-1	5'	17	7.4699	6.991	7.2927	7.3951	0.11345	0.785028
yerA	BSU06560	713664	715406	1	-	76	11.6258	11.6666	12.0965	11.9569	0.3805	0.150255
yerB	BSU06570	715433	716428	1	-	43	12.037	12.018	12.1888	11.9281	0.03095	0.928117
yerC	BSU06580	716431	716745	1	-	13	10.5099	10.7295	10.991	10.876	0.3138	0.253835
yerD	BSU06590	716780	718357	-1	-	69	8.0976	7.6013	8.1112	7.5632	-0.01225	0.988562
pcrB	BSU06600	718622	719308	1	-	29	9.0447	9.1002	8.9045	8.9757	-0.13235	0.546407
pcrA	BSU06610	719370	721589	1	-	99	9.5982	9.7111	9.7558	9.4944	-0.02955	0.933194
ligA	BSU06620	721613	723619	1	-	88	10.2544	10.3488	10.547	10.2498	0.0968	0.759154
yerH	BSU06630	723635	724825	1	-	52	10.972	11.0021	11.2775	11.161	0.2322	0.307875
S234	new_724870_724986	724870	724986	1	5'	2	10.6027	10.6501	10.167	10.1588	-0.4635	0.0867846
yerI	BSU06640	724987	725997	1	-	44	10.6985	10.5812	10.2556	10.1888	-0.41765	0.12334
S235	new_726024_726828	726024	726828	1	indep	33	7.6563	7.4616	7.3871	7.3893	-0.17075	0.491081
sapB	BSU06650	726035	726733	-1	-	29	8.7295	8.5682	8.5893	8.6242	-0.0421	0.883524
opuE	BSU06660	726840	728318	-1	-	61	9.5581	8.7636	9.4572	8.6736	-0.09545	0.920288
S236	new_728319_728449_c	728319	728449	-1	5'	3	8.4949	7.9603	8.8992	8.1847	0.31435	0.625909
S237	new_728598_728731	728598	728731	1	5'	3	7.6855	7.9678	7.7391	8.224	0.1549	0.736011
gatC	BSU06670	728732	729022	1	-	11	8.5302	8.5264	8.2621	8.4263	-0.1841	0.438221
gatA	BSU06680	729038	730495	1	-	63	9.4241	9.683	9.5723	9.5025	-0.01615	0.965241
gatB	BSU06690	730509	731939	1	-	63	11.141	11.1684	11.4389	11.2907	0.2101	0.370692
yerO	BSU06700	731954	732823	-1	-	37	9.5503	9.5133	9.1484	9.2745	-0.32035	0.196163
S238	new_732824_732898_c	732824	732898	-1	5'	1	7.7581	8.5374	8.3267	8.2824	0.1568	0.793646
swrC	BSU06710	732916	736113	1	-	143	11.7631	11.8015	11.863	11.6242	-0.0387	0.905978
dagK	BSU06720	736436	737347	1	-	39	9.3858	9.2915	9.4714	9.2861	0.0401	0.895258
S239	new_737348_737602	737348	737602	1	intra	1	8.5131	8.4276	8.5001	8.7031	0.13125	0.619393
yefA	BSU06730	737603	738982	1	-	60	8.4542	8.436	8.6748	8.4051	0.09485	0.746247
S240	new_738983_739575	738983	739575	1	3'	24	7.4773	7.0791	7.7735	7.3789	0.298	0.486174
yefB	BSU06740	738995	739897	-1	-	38	6.9035	7.0239	7.0749	7.0428	0.09515	0.696046
S241	new_739577_739877	739577	739877	1	inter	11	7.2431	7.1187	7.7314	7.5322	0.4509	0.138055
yefC	BSU06750	739878	740213	1	-	13	7.3755	7.4635	7.7444	7.6183	0.26185	0.27413
yeeA	BSU06760	740288	742927	1	-	117	7.6987	7.7015	7.9091	7.8075	0.1582	0.475753
yeeB	BSU06770	742939	744738	1	-	79	8.0322	7.9488	8.1548	8.107	0.1404	0.528282
S243	new_744739_744850	744739	744850	1	intra	2	8.386	8.0384	8.3761	8.4542	0.20295	0.523825
yeeC	BSU06780	744851	745999	1	-	50	8.5409	8.4628	8.4109	8.5877	-0.00255	0.99537
S244	new_746000_747189	746000	747189	1	3'MT	51	7.8392	7.8631	7.6403	7.8377	-0.11215	0.667704
yeeD	BSU06790	746261	746566	-1	-	11	7.5014	7.8296	7.604	7.5994	-0.0638	0.856735
yezA	BSU06800	746633	746839	-1	-	6	7.2408	7.7895	7.7615	7.535	0.1331	0.779222
yezG	BSU06811	747079	747534	-1	-	18	9.4957	9.4572	9.4332	9.3438	-0.08795	0.708505
yeeF	BSU06812	747554	749563	-1	-	84	8.404	8.6711	8.413	8.594	-0.03405	0.928117
yeeG	BSU06820	749775	750797	1	-	44	7.4037	7.0952	7.0745	7.1367	-0.14385	0.63707
rapH	BSU06830	750959	752089	1	-	46	10.4453	10.4258	10.1087	9.9485	-0.40695	0.138055
phrH	BSU06839	752079	752252	1	-	5	10.2256	10.1813	9.9671	9.8538	-0.293	0.221683
S245	new_752253_752357	752253	752357	1	inter	2	8.2273	8.1052	8.1217	8.2294	0.0093	0.978196
yeeI	BSU06840	752412	753131	1	-	30	11.9959	11.8704	11.8646	12.1684	0.08335	0.799682
yeeK	BSU06850	753265	753702	1	-	17	7.8055	7.6444	8.233	8.3417	0.5624	0.0809398
yezE	BSU06860	753817	754401	1	-	24	9.5265	9.4892	9.4177	9.6034	0.0027	0.994704
yesE	BSU06870	754480	754923	1	-	18	7.4307	7.4009	7.8734	7.508	0.2749	0.395202
yesF	BSU06880	754920	755780	1	-	37	8.1055	7.8762	8.3361	8.2754	0.3149	0.246171
cotJA	BSU06890	755907	756155	1	-	9	6.7566	7.3241	7.2162	7.1903	0.1629	0.723099
cotJB	BSU06900	756139	756402	1	-	10	6.4914	7.0574	7.1991	7.1033	0.3768	0.388748
cotJC	BSU06910	756417	756986	1	-	23	7.3238	7.3526	7.4461	6.9929	-0.1187	0.761534
S246	new_756987_757065	756987	757065	1	inter	1	6.9985	6.9366	7.1148	7.0006	0.09015	0.710055
yesJ	BSU06920	757111	757653	1	-	22	10.2656	10.2085	9.9888	10.1179	-0.1837	0.425957
yesK	BSU06930	757676	757978	1	-	12	7.3304	7.0668	7.3557	7.3666	0.16255	0.551418
yesL	BSU06940	758093	758722	1	-	27	9.6813	9.8118	10.1063	10.3333	0.47325	0.13711
yesM	BSU06950	758719	760452	1	-	76	8.5001	8.7669	8.8741	8.9936	0.30035	0.30167
yesN	BSU06960	760452	761558	1	-	49	8.5947	8.6569	8.9757	9.1817	0.4529	0.128584
yesO	BSU06970	761662	762945	1	-	56	8.5828	8.8478	9.1038	9.2373	0.45525	0.158514
yesP	BSU06980	762942	763871	1	-	39	8.6875	8.8431	9.0812	9.1183	0.33445	0.193217
yesQ	BSU06990	763875	764765	1	-	38	8.6266	8.9924	9.052	9.2118	0.3224	0.34515
yesR	BSU07000	764781	765815	1	-	45	8.8006	9.0896	9.352	9.3154	0.3886	0.205836
yesS	BSU07010	765838	768123	1	-	102	8.4269	8.8263	8.8687	8.7585	0.187	0.596548
rhgT	BSU07020	768137	768835	1	-	29	8.6227	8.8861	8.984	8.8918	0.1835	0.514009
yesU	BSU07030	768828	769490	1	-	28	8.3968	8.6154	8.81	8.7295	0.26365	0.318061
yesV	BSU07040	769487	770113	1	-	27	8.283	8.6403	8.7553	8.7636	0.2978	0.352799
yesW	BSU07050	770234	772096	1	-	75	8.5615	8.8363	9.0947	9.0153	0.3561	0.231276
yesX	BSU07060	772142	773980	1	-	75	8.0679	8.4661	8.5247	8.3388	0.16475	0.65924
yesY	BSU07070	774138	774791	1	-	27	8.181	8.5391	8.4949	8.3563	0.06555	0.866812
yesZ	BSU07080	774799	776790	1	-	88	8.2891	8.4492	8.3795	8.3061	-0.02635	0.93107
yetA	BSU07090	776834	779407	1	-	115	7.2742	7.4051	7.5737	7.5014	0.1979	0.396521
lplA	BSU07100	779529	781037	1	-	66	7.642	7.5279	7.8506	7.6804	0.18055	0.47098
lplB	BSU07110	781092	782048	1	-	39	7.2343	7.2664	7.3772	7.3505	0.1135	0.605065
lplC	BSU07120	782062	782949	1	-	37	7.2269	7.2435	7.4202	7.4142	0.182	0.392129
lplD	BSU07130	782958	784298	1	-	59	7.2579	7.4146	7.5426	7.5143	0.1922	0.414557
S247	new_783392_785083_c	783392	785083	-1	3'PT	74	7.1734	7.408	7.4279	7.6509	0.2487	0.408882
S248	new_784299_784380	784299	784380	1	intra	1	7.0532	7.5046	7.2894	7.1447	-0.06185	0.893125
yetF	BSU07140	784381	785076	1	-	29	7.406	7.484	7.6033	7.5137	0.1135	0.625343
yetG	BSU07150	785113	785490	-1	-	14	9.8462	10.0186	9.5671	10.1311	-0.0833	0.876626
yetH	BSU07160	785543	785905	-1	-	14	7.7256	7.916	7.6077	7.5524	-0.24075	0.33897
S249	new_785976_786536_c	785976	786536	-1	indep	22	7.2634	6.974	7.0358	7.1132	-0.0442	0.899304
yetI	BSU07170	786689	787264	1	-	24	10.5527	10.4388	10.3648	10.3715	-0.1276	0.573577
yetI	BSU07180	787264	787560	1	-	11	10.5879	10.5273	10.4403	10.4885	-0.0932	0.687648
yezD	BSU07190	787715	787882	1	-	5	7.0259	6.7763	7.2481	7.2182	0.33205	0.236184
yetJ	BSU07200	787992	788636	1	-	27	10.5003	10.5373	10.0212	10.2312	-0.3926	0.163803
yetK	BSU07210	788636	789628	1	-	42	8.8187	9.0211	8.6991	8.8992	-0.12075	0.689253
yetL	BSU07220	789652	790155	-1	-	20	8.7222	8.7553	8.514	8.6465	-0.1585	0.491311
yetM	BSU07230	790318	791427	1	-	48	7.2543	7.2392	7.252	7.1874	-0.02705	0.919988
yetN	BSU07240	791462	792532	-1	-	46	7.6636	7.5928	7.7515	7.7219	0.1085	0.626967
yetO	BSU07250	792682	795867	1	-	137	7.0592	7.0782	7.2625	7.077	0.10105	0.699217
S250	new_796008_796313	796008	796313	1	5'	11	10.0897	10.2635	10.2411	10.4367	0.1623	0.551029
ltaSA	BSU07260	796314	798233	1	-	84	10.1803	10.296	10.4631	10.4957	0.24125	0.294183
S251	new_798340_798468	798340	798468	1	5'	3	7.1001	7.0362	7.3672	7.353	0.29195	0.207637
yfnH	BSU07270	798469	799233	1	-	32	7.0594	6.8417	7.2109	7.2505	0.28015	0.285171
yfnG	BSU07280	799303	800208	1	-	39	7.0774	7.2102	7.205	7.1067	0.01205	0.969706
yfnF	BSU07290	800232	801143	1	-	38	7.0996	7.3019	7.134	6.9072	-0.18015	0.537205
yfnE	BSU07300	801172	802350	1	-	52	7.1999	7.2747	7.3437	7.2792	0.07415	0.752999
yfnD	BSU07310	802351	803286	1	-	40	8.24	8.233	8.1761	8.3133	0.0082	0.980684
yfnC	BSU07320	803317	804546	-1	-	53	8.6487	8.6664	8.5057	8.5807	-0.11435	0.609625
yfnB	BSU07330	804657	805364	-1	-	29	9.2075	8.9294	9.2352	9.2273	0.1628	0.561774
yfnA	BSU07340	805456	806841	-1	-	61	7.8453	7.8142	7.7399	7.7754	-0.0721	0.750957
yfmT	BSU07350	807091	808548	1	-	64	8.6889	9.2194	8.7899	8.6664	-0.226	0.596151
yfmS	BSU07360	808562	809422	1	-	37	9.3421	9.7001	9.3999	9.2149	-0.2137	0.531785
yfmR	BSU07370	809557	811446	1	-	82	10.2341	10.2986	10.5099	10.4938	0.2355	0.284979
yfmQ	BSU07380	811569	812015	1	-	18	11.2086	10.7652	10.4288	10.344	-0.6005	0.149827
yfmP	BSU07390	812140	812562	1	-	17	8.5877	8.8157	7.9582	8.1721	-0.63655	0.0880276
yfmO	BSU07400	812628	813818	1	-	52	6.9179	7.0149	7.0362	7.0265	0.06495	0.784459
yfmN	BSU07410	814109	814264	1	-	5	6.8436	6.5718	6.8693	6.58	0.01695	0.969781
yfmM	BSU07420	814384	815940	-1	-	68	8.8508	8.8841	8.8901	8.7669	-0.03895	0.887789
yfmL	BSU07430	816113	817243	1	-	50	8.1135	8.2178	8.041	8.1795	-0.0554	0.841189
yfmK	BSU07440	817311	817757	1	-	18	9.5629	9.4419	9.411	9.5948	0.0005	0.998592
yfmJ	BSU07450	817810	818829	-1	-	43	11.7968	11.7521	12.4196	12.4	0.63535	0.0428427
S252	new_818856_819310_c	818856	819310	-1	inter	17	7.9786	7.9904	7.8901	7.7973	-0.1408	0.525789
S253	new_818976_820073	818976	820073	1	indep	47	7.2159	7.0988	7.2197	7.4577	0.18135	0.50932
yfmI	BSU07460	819311	820531	-1	-	53	7.3577	7.6307	7.3048	7.5372	-0.0732	0.841189
S254	new_820648_820823	820648	820823	1	indep	5	12.712	12.1923	13.0525	11.6717	-0.09005	0.942658
yfmG	BSU07480	820867	822330	1	-	63	6.9622	7.0856	7.0658	7.186	0.102	0.690951
S255	new_821232_822902_c	821232	822902	-1	3'MT	74	8.4682	8.594	8.7826	8.8579	0.28915	0.23403
S256	new_822331_822824	822331	822824	1	inter	20	6.8847	6.8715	6.7823	6.9993	0.0127	0.970658
S257	new_822826_826091	822826	826091	1	inter	145	7.4847	7.3749	7.5282	7.4678	0.0682	0.776685
yfmF	BSU07490	822903	823703	-1	-	34	10.7743	10.8279	11.0788	10.9165	0.19655	0.412462
yfmE	BSU07500	823716	824717	-1	-	43	9.8242	9.7867	9.9063	9.9387	0.11705	0.591189
yfmD	BSU07510	824714	825715	-1	-	43	8.8193	8.7995	8.8096	8.7951	-0.00705	0.981729
yfmC	BSU07520	825787	826734	-1	-	40	12.3792	12.544	12.5749	12.733	0.19235	0.459391
S258	new_826093_826718	826093	826718	1	5'	26	7.8509	7.1892	7.7438	7.5282	0.11595	0.842582
S259	new_826720_827251	826720	827251	1	5'	21	7.7215	7.6627	7.4219	7.3535	-0.3044	0.199146
yfmB	BSU07530	826843	827211	-1	-	14	11.893	11.8271	12.0905	12.037	0.2037	0.35621
S260	new_827212_827324_c	827212	827324	-1	5'	3	11.303	11.5287	11.7552	11.8379	0.3807	0.18637
yfmA	BSU07540	827252	827419	1	-	5	7.9091	7.6344	7.3293	7.4994	-0.3574	0.247778
yflT	BSU07550	827455	827802	1	-	13	11.6337	10.5491	12.1541	10.8689	0.4201	0.72874
S261	new_827843_827923	827843	827923	1	inter	1	7.5236	7.5126	7.3338	7.3608	-0.1708	0.420614
pel	BSU07560	827993	829255	1	-	55	9.2915	9.4975	9.1514	8.8105	-0.41355	0.238579
yflS	BSU07570	829382	830818	1	-	62	7.1596	7.1227	7.5372	7.1011	0.178	0.62892
citS	BSU07580	830945	832573	1	-	72	11.5387	11.6824	11.3434	11.2405	-0.3186	0.215641
citT	BSU07590	832545	833225	1	-	29	11.9569	12.0557	11.7012	11.54	-0.3857	0.158514
yflP	BSU07600	833228	834187	1	-	41	11.8646	11.8534	11.4282	11.3011	-0.49435	0.0867846
citM	BSU07610	834383	835684	1	-	57	9.9222	10.0576	10.4685	10.6976	0.59315	0.0879021
yflN	BSU07620	835740	836534	1	-	33	9.3843	9.5025	9.8923	10.0648	0.53515	0.0905013
nosA	BSU07630	836653	837744	1	-	47	7.8757	8.0063	7.8034	7.8928	-0.0929	0.710467
yflL	BSU07640	837735	838010	-1	-	10	9.1992	9.3451	9.2362	9.5175	0.1047	0.741848
S263	new_837745_838076	837745	838076	1	intra	12	7.7515	7.901	7.7487	7.8277	-0.03805	0.895258
yflK	BSU07650	838077	838742	1	-	28	8.7187	8.4101	8.4142	8.3287	-0.19295	0.521988
yflJ	BSU07660	838783	838920	-1	-	4	8.967	8.6227	8.5535	8.5682	-0.234	0.451048
S264	new_838921_839051_c	838921	839051	-1	5'	3	8.9257	8.5712	8.3061	8.4269	-0.38195	0.253835
S265	new_839062_840126	839062	840126	1	indep	46	7.3481	6.9429	6.9916	7.0041	-0.14765	0.683247
yflI	BSU07670	839077	839232	-1	-	5	8.7035	8.3909	8.213	8.3068	-0.2873	0.345857
S266	new_839233_839338_c	839233	839338	-1	intra	2	8.1761	8.2034	8.0324	8.0832	-0.13195	0.538933
yflH	BSU07680	839339	839653	-1	-	12	10.0024	10.0037	10.2361	10.4096	0.3198	0.213075
S267	new_839654_839734_c	839654	839734	-1	intra	1	10.6824	10.7629	11.0584	10.9681	0.2906	0.223233
mapB	BSU07690	839735	840484	-1	-	32	10.824	10.8198	10.902	11.0121	0.13515	0.544709
S268	new_840528_841664_c	840528	841664	-1	5'	49	7.0516	6.9147	6.896	7.0723	0.001	0.997867
nagP	BSU07700	840656	842014	1	-	60	10.4439	10.4426	10.2784	10.2195	-0.1943	0.368981
yflE	BSU07710	842047	843996	-1	-	85	10.124	10.0223	10.5859	10.4426	0.4411	0.122086
S269	new_843132_844096	843132	844096	1	5'	41	8.0639	7.6744	8.2034	7.6783	0.0717	0.902791
S270	new_843997_844071_c	843997	844071	-1	5'	1	8.9948	9.2797	9.5545	10.0006	0.6403	0.159083
S271	new_844073_844595_c	844073	844595	-1	5'	22	6.8329	6.638	6.6912	6.6731	-0.0533	0.853299
yflD	BSU07720	844097	844234	1	-	4	8.0381	7.7319	8.4149	7.8799	0.2624	0.57076
yflB	BSU07735	844253	844645	1	-	15	8.2376	7.8479	8.3238	7.9814	0.10985	0.801285
yflA	BSU07750	844770	846185	1	-	62	9.3354	8.7111	9.5072	8.5334	-0.00295	0.997867
yfkT	BSU07760	846182	847258	-1	-	46	6.9291	6.9136	6.8666	6.9206	-0.02775	0.917479
S272	new_846186_849552	846186	849552	1	3'MT	151	8.1458	7.5777	8.1178	7.6778	0.03605	0.958017
yfkS	BSU07770	847282	847482	-1	-	7	6.7336	6.8284	6.7359	6.773	-0.02655	0.923202
yfkR	BSU07780	847498	848652	-1	-	50	7.2031	7.1907	7.0923	7.2012	-0.05015	0.846046
yfkQ	BSU07790	848633	850174	-1	-	67	6.9114	6.8378	6.9415	6.8445	0.0184	0.949214
treP	BSU07800	850367	851779	1	-	63	8.2319	8.0997	8.3883	8.3703	0.2135	0.356202
treA	BSU07810	851850	853535	1	-	74	7.6914	7.5345	8.0212	7.8553	0.3253	0.231745
treR	BSU07820	853556	854272	1	-	31	8.905	8.8529	8.8301	8.6819	-0.12295	0.611993
yfkO	BSU07830	854412	855077	1	-	28	9.204	9.136	9.373	9.3896	0.2113	0.335897
yfkN	BSU07840	855114	859502	-1	-	196	10.816	10.972	10.6374	10.5952	-0.2777	0.253863
yfkM	BSU07850	859745	860263	1	-	21	10.5608	9.3219	10.5527	9.5519	0.11095	0.93427
S273	new_860294_861944	860294	861944	1	inter	72	7.1424	7.0283	6.9182	6.9136	-0.16945	0.44998
yfkL	BSU07860	860303	861493	-1	-	52	7.8892	7.8702	8.0785	8.129	0.22405	0.302428
S274	new_861494_861585_c	861494	861585	-1	inter	1	8.4475	8.4338	8.7791	8.9039	0.40085	0.130606
yfkK	BSU07870	861586	861801	-1	-	8	8.9391	8.8016	8.967	9.1936	0.20995	0.442254
yfkJ	BSU07880	862004	862474	1	-	20	10.0648	9.3079	10.395	9.3307	0.1765	0.866812
yfkI	BSU07890	862492	862812	1	-	12	10.4411	9.4524	10.382	9.3673	-0.0721	0.953456
yfkH	BSU07900	862836	863663	1	-	35	9.1086	8.6925	9.1028	8.614	-0.04215	0.943007
S275	new_863681_863837	863681	863837	1	indep	5	8.5842	8.151	8.6192	8.0136	-0.0512	0.938599
yfkF	BSU07910	863862	865037	-1	-	51	9.667	9.6474	9.4419	9.6761	-0.0982	0.726074
S276	new_864500_865153	864500	865153	1	5'	27	9.8389	9.0947	10.1654	8.9961	0.11395	0.921399
yfkE	BSU07920	865205	866260	1	-	46	9.1325	8.5584	9.4139	8.4149	0.06895	0.944017
yfkD	BSU07930	866331	867125	1	-	34	9.5072	8.5247	9.5493	8.556	0.0367	0.978427
yfkC	BSU07940	867164	868006	-1	-	36	8.3982	8.0904	8.423	8.2166	0.0755	0.839617
yfkA	BSU07955	868007	869128	-1	-	48	7.9483	7.9575	7.9607	7.8148	-0.06515	0.793984
yfjT	BSU07970	869273	869458	1	-	6	8.528	8.5409	8.9136	8.6562	0.25045	0.359745
pdaA	BSU07980	869559	870350	1	-	33	8.2147	8.2376	8.2376	8.0823	-0.0662	0.793646
yfjR	BSU07990	870388	871248	-1	-	37	8.7826	8.7002	8.9831	9.2932	0.39675	0.214602
yfjQ	BSU08000	871347	872306	-1	-	41	7.7048	7.7558	7.7298	7.6845	-0.02315	0.931452
yfjP	BSU08010	872425	873288	1	-	37	10.0186	10.2687	10.2656	10.2852	0.13175	0.633178
S277	new_873289_873401	873289	873401	1	intra	3	10.3374	10.5211	10.5247	10.5879	0.12705	0.618375
yfjO	BSU08020	873402	874802	1	-	61	10.7268	10.8522	10.824	10.9891	0.11705	0.655559
S278	new_875144_875427	875144	875427	1	5'	10	8.5893	8.4721	8.1623	8.0938	-0.40265	0.132566
yfzA	BSU08029	875428	875694	1	-	9	8.6664	8.511	8.2843	8.112	-0.39055	0.174794
S279	new_875695_876176	875695	876176	1	inter	19	7.4214	7.1776	7.1167	7.4172	-0.03255	0.937494
S280	new_876178_876425	876178	876425	1	5'	8	7.6668	7.2188	7.644	7.5042	0.1313	0.743252
dusC	BSU08030	876426	877403	1	-	42	8.3992	8.4962	8.326	8.1319	-0.21875	0.393625
S281	new_877404_877496	877404	877496	1	3'	2	7.7748	7.7481	7.8799	7.6934	0.0252	0.934817
yfjM	BSU08040	877599	878051	1	-	19	7.1741	7.1515	7.3006	7.4049	0.18995	0.396114
yfjL	BSU08050	878081	878770	1	-	29	7.1502	7.2123	6.9698	7.1343	-0.1292	0.601445
acoA	BSU08060	879002	880003	1	-	43	12.8919	13.038	14.1986	14.4263	1.3475	0.0129229
acoB	BSU08070	880007	881035	1	-	44	12.8238	13.0306	14.1778	14.3625	1.34295	0.0130683
acoC	BSU08080	881049	882245	1	-	52	12.3267	12.6827	13.7533	13.9579	1.3509	0.0259729
acoL	BSU08090	882266	883642	1	-	61	12.3676	12.5931	13.7634	14.0149	1.4088	0.0151241
acoR	BSU08100	883758	885575	1	-	80	12.7234	12.8855	12.9491	12.9557	0.14795	0.533589
sspH	BSU08110	885629	885808	1	-	6	12.7536	12.7738	12.9781	12.9988	0.22475	0.297623
yfjF	BSU08120	885844	886173	-1	-	13	11.3063	11.5265	11.1814	11.5955	-0.02795	0.95409
yfjE	BSU08130	886223	886681	-1	-	16	11.008	11.3174	10.8662	11.2199	-0.11965	0.765253
S282	new_886682_886774_c	886682	886774	-1	intra	1	11.1537	11.2086	10.9779	11.2126	-0.0859	0.760859
yfjD	BSU08140	886775	887332	-1	-	20	10.6276	10.8434	10.5332	10.8371	-0.05035	0.897917
S283	new_887222_887809	887222	887809	1	indep	24	7.6395	7.5143	7.5335	7.5882	-0.01605	0.957937
yfjC	BSU08150	887364	888131	-1	-	33	8.9902	9.3194	8.6604	9.1257	-0.26175	0.544272
yfjB	BSU08160	888143	889366	-1	-	53	8.6295	9.1808	8.0706	8.9492	-0.39525	0.587845
yfjA	BSU08170	889372	889686	-1	-	11	10.224	10.6548	10.0408	10.824	-0.007	0.994704
malA	BSU08180	890022	891371	1	-	59	11.3098	11.1823	11.6091	11.3205	0.21875	0.461338
malR	BSU08190	891436	892200	1	-	32	10.4601	10.4858	10.6854	10.5247	0.1321	0.582593
malP	BSU08200	892215	893798	1	-	70	10.1163	10.0365	10.03	10.1467	0.01195	0.969022
malQ	BSU08210	893904	895625	1	-	77	8.6526	8.6681	8.7421	8.6604	0.0409	0.87671
yfiC	BSU08220	895619	897433	1	-	80	8.9314	9.0003	9.1808	9.0988	0.17395	0.434749
catD	BSU08230	897588	897992	1	-	16	7.0719	7.0973	6.9508	7.0191	-0.09965	0.658533
catE	BSU08240	898010	898867	1	-	36	6.8102	6.8767	6.8895	6.9647	0.08365	0.723304
yfiF	BSU08250	898961	899905	1	-	41	7.5208	7.9827	7.4659	7.8052	-0.1162	0.805625
yfiG	BSU08260	900080	901528	1	-	62	9.4314	9.6527	9.5252	9.5616	0.00135	0.997458
yfiH	BSU08270	901555	902496	1	-	40	9.6413	9.844	9.9355	9.8655	0.15785	0.536821
yfiI	BSU08280	902506	903687	1	-	51	10.3115	10.4631	10.5373	10.5633	0.163	0.489007
yfiJ	BSU08290	903811	905013	1	-	52	7.9543	7.9862	7.9265	7.7481	-0.13295	0.591189
yfiK	BSU08300	905010	905672	1	-	28	8.0551	8.249	8.0938	8.0341	-0.0881	0.741848
yfiL	BSU08310	905816	906751	1	-	40	7.1476	7.1662	7.139	7.0812	-0.0468	0.85184
yfiM	BSU08320	906764	907954	1	-	52	7.1334	6.9929	6.9896	6.9558	-0.09045	0.713176
yfiN	BSU08330	907968	909125	1	-	50	7.3772	7.2999	7.351	7.2091	-0.0585	0.825012
S284	new_909123_909197_c	909123	909197	-1	3'	1	7.562	7.7403	7.8155	7.7821	0.14765	0.542503
padR	BSU08340	909198	909746	-1	-	22	10.3447	10.2766	10.4562	10.3881	0.1115	0.624708
S285	new_909747_909826_c	909747	909826	-1	5'	2	9.9242	10.1539	10.4221	10.3648	0.3544	0.208863
estB	BSU08350	910019	910651	1	-	26	7.2698	7.0745	6.9997	7.136	-0.1043	0.709668
yfiQ	BSU08360	910840	911928	1	-	48	10.3126	10.1467	10.03	10.4258	-0.00175	0.997491
S286	new_911330_911718_c	911330	911718	-1	indep	16	7.2576	7.1801	7.7116	7.4884	0.38115	0.183118
yfiR	BSU08370	911964	912581	-1	-	25	9.9106	9.705	9.6617	9.7693	-0.0923	0.741351
yfiS	BSU08380	912547	913800	-1	-	54	7.1198	7.0462	7.1098	7.2678	0.1058	0.676651
yfiT	BSU08390	913924	914460	1	-	23	9.4875	9.602	9.4484	9.3843	-0.1284	0.578358
yfiU	BSU08400	914457	916013	-1	-	69	7.2022	7.2159	7.1936	7.2331	0.0043	0.990199
yfiV	BSU08410	916124	916606	-1	-	19	9.1313	9.1224	8.7187	9.0621	-0.23645	0.444318
mprF	BSU08425	916778	919348	1	-	114	9.6518	9.6393	9.465	9.3635	-0.2313	0.302428
yfiY	BSU08440	919366	920343	-1	-	42	9.8843	10.0507	9.6598	10.0553	-0.10995	0.771511
S287	new_920382_920473	920382	920473	1	5'	1	7.1966	6.9789	6.6633	6.6781	-0.41705	0.150934
yfiZ	BSU08450	920474	921475	1	-	44	7.7782	7.8919	7.4586	7.6735	-0.269	0.315037
yfhA	BSU08460	921472	922503	1	-	44	7.396	7.6099	7.2548	7.3731	-0.189	0.477417
yfhB	BSU08470	922618	923499	1	-	37	10.1302	10.3787	10.2528	10.1414	-0.05735	0.860484
yfhC	BSU08480	923587	924171	1	-	24	10.2284	10.3091	10.1718	10.3726	0.00345	0.993996
yfhD	BSU08490	924210	924401	-1	-	6	7.745	7.7837	7.7099	7.5236	-0.1476	0.546995
yfhE	BSU08500	924468	924578	-1	-	2	7.5731	7.4895	7.3654	7.3109	-0.19315	0.385864
yfhF	BSU08510	924633	925544	-1	-	39	8.0089	7.7504	7.9316	7.7615	-0.0331	0.928787
S288	new_925460_925632	925460	925632	1	5'	5	9.7598	9.9288	9.7979	9.8242	-0.03325	0.911039
recX	BSU08520	925633	926427	1	-	33	10.3963	10.4763	10.3067	10.3369	-0.1145	0.61158
yfhH	BSU08530	926429	926743	1	-	12	10.2355	10.1009	10.1328	10.2381	0.01725	0.95596
S289	new_926651_926919_c	926651	926919	-1	indep	10	6.8895	6.8826	6.7997	6.8261	-0.07315	0.746188
yfhI	BSU08540	926886	928079	1	-	51	7.1771	7.2073	7.4297	7.3427	0.194	0.381356
S290	new_928080_928314	928080	928314	1	inter	8	6.8088	6.8139	6.7336	6.9811	0.046	0.886703
sspK	BSU08550	928112	928264	-1	-	5	7.3169	7.0768	7.0684	7.2568	-0.03425	0.924865
yfhJ	BSU08560	928389	928658	1	-	9	9.7168	9.4982	10.0926	9.8774	0.3775	0.223233
yfhK	BSU08570	928803	929321	1	-	21	11.1147	10.2438	11.3004	9.9511	-0.0535	0.970963
S292	new_929322_929389	929322	929389	1	inter	1	10.7423	10.1718	11.0778	9.8962	0.02995	0.981729
yfhL	BSU08580	929406	929738	1	-	13	10.974	10.6597	11.0063	10.1627	-0.23235	0.730268
yfhM	BSU08590	929725	930585	1	-	36	11.1805	10.9552	10.9614	10.202	-0.48615	0.391687
csbB	BSU08600	930818	931807	1	-	43	10.9701	10.1251	11.4163	10.2715	0.2963	0.773284
S295	new_931808_931878	931808	931878	1	intra	1	9.5595	9.2328	9.9485	9.3132	0.2347	0.666112
yfhO	BSU08610	931879	934464	1	-	114	8.2843	8.1752	8.549	8.0304	0.05995	0.905725
yfhP	BSU08620	934457	935440	-1	-	42	10.5859	10.547	10.5003	10.6263	-0.00315	0.993996
S296	new_935441_935588_c	935441	935588	-1	5'	5	9.7693	9.4898	9.7709	9.4393	-0.02445	0.95857
S297	new_935578_935655	935578	935655	1	5'	1	8.158	7.8005	7.9	7.7994	-0.12955	0.707742
yfhQ	BSU08630	935656	936765	1	-	49	8.3945	8.2854	8.222	8.389	-0.03445	0.911073
S298	new_936766_937078	936766	937078	1	inter	11	7.3994	7.0469	7.1304	7.1764	-0.06975	0.849717
yfhS	BSU08640	936773	936997	-1	-	8	6.9633	6.9972	6.9097	6.9831	-0.03385	0.897917
fabL	BSU08650	937079	937831	1	-	32	9.4663	9.5723	9.7477	9.8807	0.2949	0.237189
sspE	BSU08660	937900	938154	1	-	5	10.4426	10.5286	10.8918	10.9701	0.44535	0.103441
ygaB	BSU08670	938243	938587	1	-	13	8.9244	8.8789	10.9662	10.749	1.95595	0.00324167
ygaC	BSU08680	938731	939261	1	-	22	11.1684	11.0001	11.5166	11.3795	0.3638	0.190145
ygaD	BSU08690	939322	941091	1	-	77	8.6607	8.6519	8.7885	8.6838	0.07985	0.739004
ygaE	BSU08700	941168	942229	-1	-	46	8.7427	8.4864	8.6295	8.1824	-0.2086	0.612798
S300	new_942230_942320_c	942230	942320	-1	5'	2	7.8371	7.6426	8.1278	7.7298	0.18895	0.61158
gsaB	BSU08710	942449	943738	-1	-	56	10.167	10.1231	10.1783	9.9649	-0.07345	0.790707
S301	new_943787_944498_c	943787	944498	-1	5'	31	7.9603	7.3304	7.7365	7.6684	0.0571	0.921399
ygaF	BSU08720	943891	944364	1	-	18	11.0904	11.1241	11.0568	11.1523	-0.0027	0.994697
perR	BSU08730	944487	944924	1	-	17	14.5736	14.6528	14.3916	14.6809	-0.07695	0.807334
ygzB	BSU08740	944959	945312	-1	-	13	11.8842	11.4282	11.2414	11.6415	-0.21475	0.647308
S302	new_945324_945415	945324	945415	1	5'	1	7.1175	7.4159	6.8146	7.0434	-0.3377	0.30537
S303	new_945417_945519	945417	945519	1	5'	2	7.5105	7.6333	7.0327	7.0527	-0.5292	0.0767851
ygxA	BSU08750	945520	946404	1	-	37	9.3205	9.0865	9.6766	9.5704	0.42	0.16265
S304	new_946423_946695	946423	946695	1	5'	3	8.5674	8.7541	8.865	9.0586	0.30105	0.285171
S305	new_951346_951431	951346	951431	1	inter	2	7.6699	7.8455	7.357	7.7878	-0.1853	0.628974
trnD-Ser	BSU_tRNA_30	951662	951753	1	-	2	10.7158	10.9925	10.7843	11.0422	0.0591	0.880626
trnD-Trp	BSU_tRNA_38	952397	952470	1	-	1	12.0695	11.7721	11.8015	12.8763	0.4181	0.593105
trnD-Cys	BSU_tRNA_42	952781	952851	1	-	1	10.7053	10.9891	10.3963	11.1596	-0.06925	0.923202
S306	new_952948_953024	952948	953024	1	3'	1	10.964	10.7092	10.3204	11.1582	-0.0973	0.896528
S307	new_953026_953194	953026	953194	1	inter	5	7.1169	6.976	7.0808	7.4485	0.2182	0.51676
trnD-Leu2	BSU_tRNA_44	953213	953294	1	-	2	9.6823	10.4653	11.4953	12.1264	1.73705	0.0670742
spo0M	BSU08760	953373	954149	-1	-	32	10.332	10.4811	10.2498	10.1729	-0.1952	0.413836
ygzA	BSU08770	954291	954494	1	-	7	7.5615	7.5465	7.4726	7.3559	-0.13975	0.536713
ygzC	BSU08779	954579	954851	-1	-	10	7.5072	7.4977	7.5755	7.7215	0.14605	0.531785
ygaJ	BSU08780	954893	955585	1	-	29	9.8402	9.7957	9.9875	10.2762	0.3139	0.283524
NA	BSU_misc_RNA_11	955655	955762	1	-	3	12.4125	12.237	11.2916	11.4898	-0.93405	0.0352183
thiC	BSU08790	955895	957667	1	-	78	7.7456	7.8052	7.6372	7.7094	-0.1021	0.655882
S308	new_957688_958613	957688	958613	1	3'PT	40	7.0047	6.8517	7.1126	7.0582	0.1572	0.506873
ygaK	BSU08800	957705	959060	-1	-	59	7.3917	7.3554	7.4469	7.4035	0.05165	0.831388
senS	BSU08810	959290	959508	1	-	7	8.5322	7.6716	8.0304	8.469	0.1478	0.850619
katA	BSU08820	959535	960986	-1	-	62	16.3766	16.4137	16.453	16.453	0.05785	0.801295
S309	new_961009_961338	961009	961338	1	indep	13	8.5666	7.6149	8.0462	8.2547	0.0597	0.943236
ssuB	BSU08830	961394	962161	1	-	32	7.972	7.5025	7.4291	7.8771	-0.08415	0.884476
ssuA	BSU08840	962179	963177	1	-	42	7.2244	7.0757	7.3951	7.3396	0.2173	0.360689
ssuC	BSU08850	963174	964004	1	-	35	7.3712	7.2231	7.3661	7.0818	-0.0732	0.827557
ssuD	BSU08860	964027	965157	1	-	48	7.6149	7.6481	7.5706	7.8239	0.06575	0.828692
ygaN	BSU08870	965261	965797	1	-	21	8.3276	8.4675	8.5825	8.5674	0.1774	0.440693
S310	new_965798_965868	965798	965868	1	inter	1	7.773	7.92	7.7504	7.8944	-0.0241	0.938517
rpsNB	BSU08880	965909	966178	1	-	10	8.7598	8.3032	8.1255	8.1307	-0.4034	0.283822
ygaO	BSU08890	966196	966669	-1	-	19	9.0256	8.8384	8.9283	9.0395	0.0519	0.863519
ygzD	BSU08899	966671	966871	-1	-	7	8.7893	8.5828	8.6913	8.5264	-0.0772	0.793646
S311	new_967139_967321	967139	967321	1	3'	6	7.0426	7.1078	7.1558	7.3313	0.16835	0.493902
yhzB	BSU08900	967229	967852	-1	-	26	8.9158	8.6579	9.0122	9.052	0.24525	0.370692
S312	new_967323_967934	967323	967934	1	inter	25	7.077	7.1001	6.9519	7.2346	0.0047	0.992084
yhbA	BSU08910	967935	969095	1	-	51	8.5327	8.6183	8.4123	8.2958	-0.22145	0.345083
yhbB	BSU08920	969162	970097	1	-	40	7.5603	7.6454	7.7226	7.5624	0.03965	0.89318
cspR	BSU08930	970135	970617	1	-	20	9.6074	9.4963	9.4314	9.4597	-0.1063	0.647308
yhbD	BSU08940	970667	971383	1	-	29	12.7271	13.1311	11.7432	12.6408	-0.7371	0.290634
yhbE	BSU08950	971374	972087	1	-	30	13.4382	13.8403	12.4277	13.2364	-0.8072	0.22586
yhbF	BSU08960	972099	972806	1	-	29	13.6667	13.9482	12.6885	13.7533	-0.58655	0.438971
S313	new_972833_973008_c	972833	973008	-1	indep	6	10.7586	10.382	10.4403	10.5899	-0.0552	0.893864
prkA	BSU08970	973156	975051	1	-	84	7.2817	7.3673	7.6271	7.5441	0.2611	0.258617
S314	new_975132_975230	975132	975230	1	5'	2	7.0216	6.8523	7.3296	7.0971	0.2764	0.338087
yhbH	BSU08980	975231	976409	1	-	51	7.5722	7.4984	7.8266	7.8144	0.2852	0.216164
yhbI	BSU08990	976569	977033	1	-	18	7.1829	6.9402	7.2988	7.2062	0.19095	0.483278
yhbJ	BSU09000	977069	977734	1	-	27	7.5317	7.2819	7.6799	7.3464	0.10635	0.773802
yhcA	BSU09010	977775	979373	1	-	70	7.6114	7.5889	7.9197	7.5247	0.12205	0.735963
yhcB	BSU09020	979396	979926	1	-	22	7.8199	7.4792	7.923	7.7407	0.1823	0.588772
yhcC	BSU09030	979939	980313	1	-	15	7.7754	7.0699	7.8675	7.5934	0.3078	0.574857
yhcD	BSU09040	980313	980468	1	-	4	7.0036	6.8916	6.7115	7.0356	-0.07405	0.833547
yhcE	BSU09050	980473	981234	1	-	32	7.0812	7.1197	7.3177	7.441	0.2789	0.238812
yhcF	BSU09060	981237	981602	1	-	14	7.522	7.5822	7.7205	7.3097	-0.037	0.93188
yhcG	BSU09070	981604	982302	1	-	29	7.4159	7.4151	7.2443	7.3073	-0.1397	0.518723
yhcH	BSU09080	982319	983236	1	-	38	7.0356	7.2868	7.3265	7.1469	0.0755	0.816392
yhcI	BSU09090	983229	984170	1	-	40	7.6799	7.3861	7.3132	7.4827	-0.13505	0.677477
cspB	BSU09100	984262	984465	-1	-	5	13.3902	13.2041	12.9129	13.5416	-0.0699	0.90713
S315	new_984466_984593_c	984466	984593	-1	5'	3	13.53	13.1617	13.0852	13.6132	0.00335	0.996535
S316	new_984595_985733_c	984595	985733	-1	inter	49	7.4973	7.8345	7.6661	7.6333	-0.0162	0.968829
S317	new_984790_984900	984790	984900	1	5'	2	7.7622	7.4884	6.9005	7.37	-0.49005	0.253002
yhcJ	BSU09110	984901	985731	1	-	35	7.9523	8.0433	7.3343	7.5378	-0.56175	0.0867846
yhcK	BSU09120	985734	986813	-1	-	46	7.4573	7.6379	7.5524	7.611	0.0341	0.911039
tcyP	BSU09130	986986	988377	1	-	61	7.3285	7.489	7.3579	7.4984	0.0194	0.953429
S318	new_988013_988416_c	988013	988416	-1	3'PT	16	7.1375	7.37	7.2579	7.0067	-0.12145	0.711369
yhcM	BSU09140	988417	988872	-1	-	19	8.3201	7.7034	8.8363	7.8631	0.33795	0.688632
yhcN	BSU09150	989022	989591	1	-	23	6.9702	7.0483	7.0475	7.1045	0.06675	0.775333
yhcO	BSU09165	989712	990680	1	-	42	7.1468	6.9597	7.116	7.2446	0.12705	0.633294
yhcQ	BSU09180	990612	991265	-1	-	27	7.3875	7.58	7.8822	7.7487	0.3317	0.228246
yhcR	BSU09190	991348	995001	1	-	163	9.7891	9.8282	10.2438	10.0378	0.33215	0.216164
yhcS	BSU09200	994998	995594	1	-	24	10.296	10.2167	10.7135	10.5072	0.354	0.20034
yhcT	BSU09210	995624	996532	-1	-	39	8.1037	8.0852	8.1052	8.0327	-0.0255	0.924865
S319	new_996597_997083_c	996597	997083	-1	5'	19	7.9079	7.8526	7.8682	7.7622	-0.06505	0.790431
yhcU	BSU09220	996643	997038	1	-	16	6.9388	7.0677	7.0439	7.0881	0.06275	0.801285
yhcV	BSU09230	997175	997597	1	-	17	7.0369	6.883	7.0558	7.2102	0.17305	0.498027
yhcW	BSU09240	997724	998386	1	-	27	8.7455	8.7121	9.1107	9.455	0.55405	0.128584
yhcX	BSU09250	998402	999943	1	-	68	10.3204	10.167	10.7406	10.5918	0.4225	0.146452
yhzG	BSU09259	1000027	1000218	1	-	7	7.3642	7.5208	7.3877	7.6435	0.0731	0.820293
S320	new_1000282_1000363	1000282	1000363	1	5'	1	11.4587	11.7246	11.5416	11.6843	0.0213	0.955177
yhxA	BSU09260	1000364	1001716	1	-	59	11.9527	12.2234	12.2285	12.0641	0.05825	0.869408
glpP	BSU09270	1001744	1002322	1	-	24	11.7654	11.7631	11.8571	11.8233	0.07595	0.739183
S321	new_1002410_1002500	1002410	1002500	1	5'	1	12.8127	13.0264	12.4569	12.2909	-0.54565	0.104429
glpF	BSU09280	1002501	1003325	1	-	34	13.8486	13.9824	13.4382	13.1411	-0.62585	0.0950233
glpK	BSU09290	1003344	1004834	1	-	65	14.1778	14.1778	13.7761	13.5047	-0.5374	0.108705
S322	new_1004835_1004923	1004835	1004923	1	3'	2	11.2482	11.3359	11.4013	11.2086	0.0129	0.969653
glpD	BSU09300	1004975	1006642	1	-	74	10.8338	10.8353	10.4797	9.9592	-0.6151	0.169021
S323	new_1006655_1006728	1006655	1006728	1	inter	2	7.7335	8.223	7.7636	8.1263	-0.0333	0.955177
pgcA	BSU09310	1006774	1008519	1	-	77	10.528	10.5633	10.7864	10.915	0.30505	0.212068
yhcY	BSU09320	1008668	1009807	1	-	50	10.4721	10.5126	10.3539	10.3126	-0.1591	0.459391
yhcZ	BSU09330	1009804	1010448	1	-	26	10.915	10.9193	10.812	10.798	-0.11215	0.605796
yhdA	BSU09340	1010445	1010969	1	-	22	10.3844	10.4345	10.128	10.3135	-0.1887	0.442254
yhdB	BSU09350	1010984	1011226	-1	-	8	6.9945	6.9903	6.9671	6.9588	-0.02945	0.911039
yhdC	BSU09360	1011427	1011750	1	-	12	7.0372	7.0058	7.2725	7.0316	0.13055	0.631684
S325	new_1011751_1013617	1011751	1013617	1	3'MT	81	8.163	7.8892	7.8827	7.8743	-0.1476	0.605796
lytF	BSU09370	1011792	1013258	-1	-	63	8.6616	8.9111	8.714	8.7434	-0.05765	0.853491
nsrR	BSU09380	1013411	1013851	-1	-	17	12.0456	12.0646	11.2137	11.4215	-0.7375	0.0448598
S326	new_1013861_1013971	1013861	1013971	1	indep	3	7.6964	7.3603	7.2946	7.2656	-0.24825	0.418803
ygxB	BSU09390	1013958	1015616	-1	-	72	7.9252	7.257	8.3178	7.6415	0.38855	0.557329
spoVR	BSU09400	1015647	1017053	1	-	62	7.0663	7.1466	7.229	7.3654	0.19075	0.418515
phoA	BSU09410	1017083	1018468	-1	-	58	8.338	8.7485	9.2889	9.6266	0.9145	0.0823301
S327	new_1018497_1020028_c	1018497	1020028	-1	inter	65	9.9608	10.2204	10.6361	11.5038	0.97935	0.164907
S328	new_1018650_1018937	1018650	1018937	1	5'	10	7.4644	7.4581	7.2753	7.6078	-0.0197	0.961502
lytE	BSU09420	1018998	1020002	1	-	43	11.1162	11.1814	9.8612	10.0351	-1.20065	0.0129229
citR	BSU09430	1020073	1020948	-1	-	37	7.463	7.4658	7.5388	7.6653	0.13765	0.544272
citA	BSU09440	1021057	1022157	1	-	48	10.2609	10.1967	11.3716	11.2515	1.08275	0.0140082
yhdF	BSU09450	1022231	1023100	1	-	37	10.6597	10.4177	11.4833	11.3471	0.8765	0.0401577
S329	new_1023253_1023349	1023253	1023349	1	5'	1	7.6979	7.7349	7.5934	7.5193	-0.16005	0.463458
ctrA	BSU09460	1023350	1024747	1	-	61	11.5065	11.7675	11.1162	11.3962	-0.3808	0.259881
yhdH	BSU09470	1024865	1026220	1	-	59	8.5855	8.5825	8.458	8.5322	-0.0889	0.700002
yhdI	BSU09480	1026255	1027664	-1	-	61	8.1178	8.3065	8.2442	8.2926	0.05625	0.84422
yhdJ	BSU09490	1027774	1028202	1	-	17	8.838	8.8076	8.9274	9.0132	0.1475	0.501576
yhdK	BSU09500	1028233	1028523	-1	-	10	10.9662	11.035	11.6885	11.8991	0.7932	0.0404646
yhdL	BSU09510	1028511	1029587	-1	-	46	11.2868	11.2775	12.018	12.0586	0.75615	0.0339506
sigM	BSU09520	1029577	1030068	-1	-	19	8.5899	8.8986	9.0479	9.5252	0.5423	0.230976
S330	new_1030069_1030171_c	1030069	1030171	-1	5'	2	7.7607	7.4564	7.2235	7.5534	-0.2201	0.545081
yhdN	BSU09530	1030265	1031260	1	-	42	11.2515	10.3363	11.5582	10.4659	0.21815	0.844622
plsC	BSU09540	1031395	1031994	1	-	24	10.2473	10.1849	9.8822	10.0218	-0.2641	0.270582
S331	new_1032054_1034008	1032054	1034008	1	inter	80	8.1623	7.907	7.9862	7.8835	-0.0998	0.739183
yhdP	BSU09550	1032063	1033397	-1	-	53	13.1311	13.0718	13.2519	13.1617	0.10535	0.648166
cueR	BSU09560	1033458	1033889	-1	-	17	12.1526	12.15	12.3607	12.4277	0.2429	0.270797
yhdR	BSU09570	1034046	1035227	1	-	50	8.6214	8.5674	8.3634	8.5128	-0.1563	0.507695
S332	new_1035257_1035395	1035257	1035395	1	inter	3	7.556	7.4371	7.6977	7.5482	0.1264	0.618375
S333	new_1035397_1035553	1035397	1035553	1	5'	4	13.5197	13.7223	13.5726	13.8486	0.0896	0.789625
yhdT	BSU09590	1035554	1036939	1	-	58	13.5894	13.7285	13.676	13.8138	0.08595	0.744518
crcBA	BSU09600	1036953	1037309	-1	-	14	9.9942	9.9679	9.5912	10.1035	-0.1337	0.75349
yhdV	BSU09610	1037306	1037701	-1	-	16	10.0865	10.1494	9.9447	10.2101	-0.04055	0.905978
yhdW	BSU09620	1037688	1038419	-1	-	31	10.4124	10.3893	10.3275	10.4698	-0.0022	0.995801
S334	new_1038543_1038616	1038543	1038616	1	5'	1	7.157	6.6759	6.7566	7.1405	0.0321	0.957937
yhdX	BSU09630	1038653	1038760	1	-	2	13.1789	12.7191	12.023	12.2993	-0.78785	0.11215
yhdY	BSU09640	1038909	1040024	1	-	48	10.0223	10.088	10.202	9.8032	-0.05255	0.898367
yhdZ	BSU09650	1040094	1040837	1	-	32	10.3595	10.3351	10.334	10.3291	-0.01575	0.954212
yheN	BSU09660	1040861	1041709	-1	-	35	10.6674	10.9681	9.6813	10.075	-0.9396	0.0697657
S336	new_1041710_1041809_c	1041710	1041809	-1	5'	2	9.9207	10.4539	9.0266	9.6153	-0.86635	0.167423
S337	new_1041733_1041928	1041733	1041928	1	5'	6	7.2389	6.9959	7.4043	7.3296	0.24955	0.359601
dat	BSU09670	1041994	1042842	1	-	36	12.7506	12.8403	12.8305	12.9193	0.07945	0.743252
nhaC	BSU09680	1042885	1044246	-1	-	59	7.4481	7.1748	7.2358	7.2698	-0.05865	0.856899
nhaX	BSU09690	1044373	1044873	-1	-	20	11.8515	10.6892	12.2205	10.8084	0.2441	0.866812
S340	new_1044967_1045036	1044967	1045036	1	5'	1	12.9598	12.9781	12.8023	13.4287	0.14655	0.767176
yheJ	BSU09700	1045037	1045198	1	-	5	13.2364	13.0784	12.9888	13.5797	0.12685	0.796653
S341	new_1045199_1045317	1045199	1045317	1	inter	3	9.4367	9.394	9.1791	8.981	-0.3353	0.210206
yheI	BSU09710	1045318	1047075	1	-	78	9.4996	9.5519	8.8213	9.0365	-0.59685	0.076927
yheH	BSU09720	1047072	1049093	1	-	89	10.4323	10.3233	10.0797	9.8378	-0.41905	0.168638
yheG	BSU09730	1049142	1049762	-1	-	25	7.7237	7.8867	7.5502	7.9637	-0.04825	0.915084
yheF	BSU09740	1049801	1049926	-1	-	3	7.3145	7.5183	6.4781	6.9693	-0.6927	0.143578
sspB	BSU09750	1050031	1050234	-1	-	5	7.0574	7.165	7.1527	7.216	0.07315	0.76289
S342	new_1050235_1050345_c	1050235	1050345	-1	5'	2	6.896	6.7684	7.0376	6.8772	0.1252	0.627285
yheE	BSU09760	1050443	1050661	-1	-	7	9.3161	9.3043	9.2503	9.6458	0.13785	0.700002
yheD	BSU09770	1050811	1052172	-1	-	60	7.3058	7.7266	8.1501	8.0392	0.57845	0.151492
yheC	BSU09780	1052162	1053253	-1	-	47	6.9525	7.0214	7.4485	7.2121	0.34335	0.223233
S343	new_1053254_1053359_c	1053254	1053359	-1	5'	3	6.5915	6.6776	7.3024	6.6624	0.34785	0.465478
yheB	BSU09790	1053520	1054653	1	-	49	8.7662	8.8757	8.881	9.0066	0.12285	0.616919
S344	new_1054654_1054745	1054654	1054745	1	intra	2	9.2006	9.2075	9.1405	9.4769	0.10465	0.747239
yheA	BSU09800	1054746	1055099	1	-	14	8.7939	8.6828	8.7983	9.0241	0.17285	0.522969
yhaZ	BSU09810	1055143	1056216	-1	-	46	10.0946	10.3328	10.1822	10.3076	0.0312	0.928435
S345	new_1056384_1056537	1056384	1056537	1	indep	4	13.5254	13.4982	13.1158	13.3466	-0.2806	0.292087
S346	new_1056539_1056622	1056539	1056622	1	3'	1	12.8963	13.2249	12.1349	13.1233	-0.4315	0.547748
yhaX	BSU09830	1056702	1057568	1	-	37	9.8612	9.8563	9.7821	10.0847	0.07465	0.816745
hemZ	BSU09840	1057680	1059185	1	-	66	8.3566	8.3039	8.3717	8.2376	-0.0256	0.930813
yhaU	BSU09850	1059203	1060420	-1	-	53	10.9588	10.8321	11.1796	11.134	0.26135	0.26647
khtT	BSU09860	1060427	1060924	-1	-	20	10.7719	10.7538	11.2101	11.0063	0.34535	0.200803
khtS	BSU09870	1060988	1061326	-1	-	13	11.221	11.0177	11.4788	11.2561	0.2481	0.395416
yhaR	BSU09880	1061491	1062258	1	-	33	10.2945	10.224	10.7372	10.647	0.43285	0.109156
yhzD	BSU09889	1062279	1062464	-1	-	6	7.3487	7.139	7.3349	7.5731	0.21015	0.480225
natA	BSU09890	1062591	1063487	1	-	38	7.4897	7.3609	7.3442	7.4601	-0.02315	0.938362
natB	BSU09900	1063480	1064739	1	-	56	7.3654	7.5383	7.3668	7.376	-0.08045	0.753352
yhaO	BSU09910	1064846	1066072	1	-	52	8.614	8.8028	8.6847	9.0457	0.1568	0.659949
yhaN	BSU09920	1066077	1068968	1	-	129	9.5368	9.6944	9.9842	10.0099	0.38145	0.152597
yhaM	BSU09930	1069042	1069986	1	-	41	11.3165	11.2949	11.4215	11.46	0.13505	0.529713
yhaL	BSU09940	1070111	1070323	1	-	7	7.6495	7.5103	7.4762	7.6767	-0.00345	0.993996
prsA	BSU09950	1070364	1071242	-1	-	37	12.5513	12.3091	12.313	12.3267	-0.11035	0.698184
yhzE	BSU09958	1071402	1071488	1	-	1	7.1137	6.9966	6.5718	7.0147	-0.2619	0.477729
S347	new_1071489_1071740	1071489	1071740	1	3'	9	7.0057	6.935	7.1892	7.2118	0.23015	0.297623
S348	new_1071709_1071971_c	1071709	1071971	-1	indep	9	9.5094	9.6185	9.3882	9.7709	0.0156	0.972979
S349	new_1071742_1072225	1071742	1072225	1	3'PT	20	7.0754	6.9176	6.969	7.315	0.1455	0.672646
yhaJ	BSU09965	1072042	1072560	-1	-	21	7.6462	7.9418	7.1964	7.9091	-0.24125	0.678666
yhaI	BSU09980	1072768	1073109	1	-	12	8.1212	8.0679	7.9865	8.236	0.0167	0.962945
S351	new_1072963_1073105_c	1072963	1073105	-1	3'	3	12.9313	13.0898	13.4231	13.7634	0.5827	0.12764
scoC	BSU09990	1073106	1073717	-1	-	25	12.9724	12.8919	13.2041	13.509	0.4244	0.189132
S352	new_1073110_1073875	1073110	1073875	1	3'	33	8.5772	8.6247	8.5302	8.74	0.03415	0.914477
yhaH	BSU10000	1073895	1074251	-1	-	14	12.858	12.6493	12.9089	12.9598	0.1807	0.477417
S353	new_1074350_1074613_c	1074350	1074613	-1	inter	9	9.8106	9.7264	9.5214	9.4898	-0.2629	0.246171
yhzF	BSU10009	1074381	1074572	1	-	6	8.0049	7.2562	7.6481	7.7184	0.0527	0.937741
S354	new_1074573_1076008	1074573	1076008	1	3'MT	62	7.9899	7.404	7.6035	7.6873	-0.05155	0.92596
trpP	BSU10010	1074646	1075164	-1	-	21	12.4254	12.4943	12.1707	12.5332	-0.1079	0.75359
S355	new_1075165_1075252_c	1075165	1075252	-1	5'	1	12.3952	12.407	12.2174	12.3676	-0.1086	0.655559
serC	BSU10020	1075289	1076368	-1	-	46	9.116	9.1285	9.0412	9.2059	0.0013	0.997417
S356	new_1076420_1076501_c	1076420	1076501	-1	inter	1	6.4846	6.7715	6.6554	6.8218	0.11055	0.735963
hinT	BSU10030	1076515	1076952	-1	-	17	11.8914	11.9201	11.9522	11.9069	0.0238	0.930316
S357	new_1077024_1077320_c	1077024	1077320	-1	indep	11	7.3338	7.3111	7.0057	7.0804	-0.2794	0.223233
ecsA	BSU10040	1077440	1078183	1	-	31	8.7526	9.0612	8.55	9.0705	-0.09665	0.854166
ecsB	BSU10050	1078176	1079402	1	-	54	10.3265	10.3749	10.2826	10.4973	0.03925	0.899173
ecsC	BSU10060	1079422	1080132	1	-	30	10.395	10.2433	10.2696	10.6162	0.12375	0.723099
yhaA	BSU10070	1080150	1081340	-1	-	52	12.6574	12.7656	13.1411	13.1997	0.4589	0.0989877
yhfA	BSU10080	1081413	1082804	-1	-	61	6.8697	6.8036	6.8577	6.7893	-0.01315	0.964645
yhgB	BSU10090	1082870	1083184	-1	-	12	7.0947	7.1337	7.054	7.2717	0.04865	0.874873
yhgC	BSU10100	1083229	1083729	-1	-	20	8.7773	8.7509	8.5855	8.8006	-0.07105	0.796653
pbpF	BSU10110	1083851	1085995	1	-	95	8.4377	8.4112	8.5165	8.4373	0.05245	0.831856
hemE	BSU10120	1086117	1087178	1	-	46	11.2804	11.3252	11.4882	11.5792	0.2309	0.302428
hemH	BSU10130	1087250	1088182	1	-	39	11.7883	11.6296	11.9488	11.8515	0.1912	0.434401
hemY	BSU10140	1088197	1089609	1	-	62	10.5918	10.5964	11.014	10.8662	0.346	0.175664
yhgD	BSU10150	1089755	1090330	1	-	23	8.0037	7.9325	7.7407	7.7071	-0.2442	0.272062
yhgE	BSU10160	1090401	1092728	1	-	103	8.356	8.1478	8.6403	8.2214	0.17895	0.64327
fabHB	BSU10170	1092770	1093747	-1	-	42	6.8984	6.8149	7.1011	6.7813	0.08455	0.796653
yhfC	BSU10180	1093874	1094650	1	-	32	7.4199	7.396	7.457	7.488	0.06455	0.774647
S359	new_1094366_1094987_c	1094366	1094987	-1	indep	26	6.7145	6.9722	6.6731	6.7336	-0.14	0.619513
S360	new_1094651_1095022	1094651	1095022	1	inter	15	7.1076	7.1539	7.1839	7.3309	0.12665	0.597372
yhfE	BSU10200	1095063	1096103	1	-	44	9.0279	9.2605	9.3219	9.3774	0.20545	0.436411
yhfF	BSU10210	1096116	1096523	1	-	16	9.4257	9.5187	9.6766	9.8632	0.2977	0.251768
gltT	BSU10220	1096560	1097849	-1	-	56	13.1617	13.1575	12.8238	12.8963	-0.29955	0.200322
S361	new_1097850_1097950_c	1097850	1097950	-1	5'	2	7.8305	7.636	7.6941	7.7549	-0.00875	0.981043
S362	new_1097952_1098088_c	1097952	1098088	-1	inter	3	6.6999	7.4231	6.8733	7.0546	-0.09755	0.879466
yhfH	BSU10230	1098120	1098260	-1	-	4	7.6212	7.7288	7.4549	7.6855	-0.1048	0.715245
yhfI	BSU10240	1098412	1099146	1	-	31	7.6481	7.4993	7.4524	7.6154	-0.0398	0.89794
yhfJ	BSU10250	1099159	1100154	1	-	43	8.5365	8.3883	8.7111	8.5292	0.15775	0.546674
yhfK	BSU10260	1100219	1100863	1	-	27	10.3931	10.2592	10.4773	10.5273	0.17615	0.445414
lcfB	BSU10270	1100980	1102521	1	-	68	12.1816	12.0456	12.789	12.4613	0.51155	0.151492
yhfM	BSU10280	1102560	1102955	-1	-	15	7.8075	7.2918	7.7525	7.6614	0.1573	0.715245
yhfN	BSU10290	1103104	1104384	1	-	56	8.4289	8.2992	8.1963	8.181	-0.1754	0.440693
aprE	BSU10300	1104423	1105568	-1	-	50	14.3308	13.9715	13.4917	13.0429	-0.88385	0.0989121
yhfO	BSU10310	1106003	1106452	1	-	19	8.1638	7.3642	7.3712	7.4966	-0.3301	0.568388
yhfP	BSU10320	1106524	1107516	1	-	42	10.1888	9.8129	9.8491	10.0242	-0.0642	0.877736
S364	new_1107562_1107672	1107562	1107672	1	inter	2	7.3313	7.9261	7.2664	7.187	-0.402	0.373458
yhfQ	BSU10330	1107733	1108704	1	-	42	10.1707	10.3715	9.6606	10.2008	-0.3404	0.434749
phoE	BSU10340	1108736	1109317	-1	-	23	9.4295	9.3774	9.5025	9.72	0.2078	0.420613
yhfS	BSU10350	1109388	1110482	-1	-	47	7.1334	7.1476	7.4187	7.1709	0.1543	0.566435
yhfT	BSU10360	1110479	1111918	-1	-	63	7.0159	7.0598	7.1811	7.1911	0.14825	0.489209
bioY	BSU10370	1111925	1112485	-1	-	22	7.0983	7.0579	6.9121	6.9999	-0.1221	0.585921
hemAT	BSU10380	1112620	1113918	-1	-	57	10.0537	10.5099	9.8789	9.7119	-0.4864	0.228592
yhfW	BSU10390	1114057	1115586	-1	-	66	6.9014	7.2334	7.1052	7.063	0.0167	0.968252
yhxC	BSU10400	1115698	1116555	1	-	36	7.5393	7.2444	7.3413	7.3928	-0.0248	0.945336
yhzC	BSU10410	1116583	1116816	-1	-	7	13.8315	13.6857	14.3434	14.603	0.7146	0.0680329
S365	new_1116857_1117712_c	1116857	1117712	-1	inter	36	7.1961	7.0858	6.8887	7.1629	-0.11515	0.707742
comK	BSU10420	1117109	1117687	1	-	24	8.2634	8.1217	7.9678	8.0519	-0.1827	0.440693
S366	new_1117688_1117833	1117688	1117833	1	inter	4	7.2476	7.3883	7.2883	7.4404	0.0464	0.87827
yhxD	BSU10430	1117734	1118633	-1	-	38	8.0005	7.4332	8.1458	7.5056	0.10885	0.880626
S367	new_1117924_1118790	1117924	1118790	1	inter	37	7.0681	7.097	6.916	6.9078	-0.17065	0.421043
yhjA	BSU10440	1118850	1119119	1	-	10	12.8343	12.9129	12.5083	12.7271	-0.2559	0.334219
yhjB	BSU10450	1119162	1120631	-1	-	65	10.7228	10.8533	11.1199	11.1712	0.3575	0.16265
yhjC	BSU10460	1120628	1120828	-1	-	7	10.5543	10.6526	10.8627	11.035	0.3454	0.199146
S368	new_1120829_1120947_c	1120829	1120947	-1	5'	2	9.9159	10.0889	10.5046	10.5568	0.5283	0.0867846
yhjD	BSU10470	1121036	1121398	-1	-	14	8.9523	9.2118	9.4356	9.401	0.33625	0.237402
S369	new_1121267_1121506	1121267	1121506	1	5'	8	7.2165	7.159	7.6149	7.4714	0.3554	0.170684
yhjE	BSU10480	1121550	1122173	1	-	26	10.5717	10.5162	10.566	10.6067	0.0424	0.869239
sipV	BSU10490	1122175	1122681	1	-	21	9.9042	9.9231	9.8982	10.0936	0.08225	0.755893
S370	new_1122762_1122861	1122762	1122861	1	5'	2	7.0671	7.301	6.9543	7.2661	-0.07385	0.849181
yhjG	BSU10500	1122862	1124361	1	-	65	7.3763	7.3316	7.3189	7.1532	-0.1179	0.631695
yhjH	BSU10510	1124438	1124965	1	-	22	7.7116	7.6828	7.8919	7.783	0.14025	0.533096
S371	new_1124979_1125122_c	1124979	1125122	-1	3'	4	7.3618	7.6388	7.6608	7.542	0.1011	0.744069
glcP	BSU10520	1125123	1126328	-1	-	52	7.3257	7.4413	7.6532	7.5856	0.2359	0.307618
S372	new_1125843_1126369	1125843	1126369	1	indep	21	6.976	6.8984	7.0594	7.0884	0.1367	0.533096
ntdC	BSU10530	1126400	1127452	-1	-	45	7.6926	7.7374	8.0648	7.9658	0.3003	0.208951
ntdB	BSU10540	1127466	1128314	-1	-	36	7.4884	7.6867	7.7743	7.8005	0.19985	0.422547
ntdA	BSU10550	1128286	1129611	-1	-	58	7.1052	6.9913	6.9225	7.083	-0.0455	0.878479
S373	new_1128482_1129270	1128482	1129270	1	5'	33	6.9434	6.957	6.5856	6.7132	-0.3008	0.215538
S374	new_1129272_1129714	1129272	1129714	1	5'	17	9.3214	9.362	8.8941	9.3745	-0.2074	0.595816
yhjM	BSU10560	1129715	1130704	1	-	42	10.2628	9.8147	9.8582	10.0513	-0.084	0.85184
S375	new_1130705_1131082	1130705	1131082	1	3'PT	15	7.8099	8.0682	7.7544	7.8648	-0.12945	0.658533
S376	new_1130759_1130917_c	1130759	1130917	-1	3'	4	7.7721	7.642	7.6171	7.9316	0.0673	0.85184
yhjN	BSU10570	1130918	1132072	-1	-	50	7.9342	7.7131	7.7414	7.8919	-0.007	0.987552
yhjO	BSU10580	1132179	1133384	-1	-	52	7.1125	7.141	7.1028	6.9622	-0.09425	0.701194
yhjP	BSU10590	1133498	1135225	1	-	76	7.1985	7.2913	7.2856	7.4596	0.1277	0.618375
yhjQ	BSU10600	1135255	1135581	-1	-	12	6.7721	6.7613	7.0365	6.9497	0.2264	0.305716
yhjR	BSU10610	1135699	1136136	-1	-	18	6.7929	6.7993	6.7526	7.0221	0.09125	0.757042
addB	BSU10620	1136320	1139820	1	-	157	9.9363	10.1614	10.235	10.1102	0.12375	0.662674
addA	BSU10630	1139807	1143505	1	-	166	10.4539	10.6702	10.8434	10.6892	0.20425	0.457811
S378	new_1143506_1143576	1143506	1143576	1	intra	1	8.7236	8.8798	8.7208	8.6607	-0.11095	0.655559
sbcD	BSU10640	1143577	1144752	1	-	51	8.7064	8.8703	9.0602	9.0079	0.2457	0.309408
sbcC	BSU10650	1144749	1148141	1	-	153	9.7507	9.8491	10.0567	9.9742	0.21555	0.348913
S379	new_1147493_1148466_c	1147493	1148466	-1	3'PT	42	6.7946	6.7023	6.9406	6.8077	0.1257	0.605796
yisB	BSU10660	1148155	1148457	1	-	11	9.7405	10.0006	10.1251	10.0338	0.2089	0.454278
gerPF	BSU10670	1148494	1148721	-1	-	8	8.9086	8.7899	9.8807	9.8685	1.02535	0.0154071
gerPE	BSU10680	1148744	1149145	-1	-	16	8.7862	8.7526	9.8378	9.8311	1.06505	0.0122638
gerPD	BSU10690	1149145	1149321	-1	-	6	8.7284	8.6949	9.784	9.7975	1.0791	0.0121956
gerPC	BSU10700	1149318	1149935	-1	-	26	8.3795	8.4514	9.6086	9.6022	1.18995	0.0102667
gerPB	BSU10710	1149958	1150200	-1	-	9	7.7219	7.9418	8.7064	8.8979	0.9703	0.0352183
gerPA	BSU10720	1150206	1150427	-1	-	8	7.5889	7.8302	8.4101	8.7149	0.85295	0.0639136
S380	new_1150428_1150514_c	1150428	1150514	-1	5'	1	7.4101	7.7923	8.0292	8.6318	0.7293	0.193794
S381	new_1150464_1151119	1150464	1151119	1	indep	27	9.4907	8.6283	9.4393	9.0738	0.19705	0.776062
S382	new_1150516_1150645_c	1150516	1150645	-1	inter	3	7.3383	7.7314	7.9518	8.5972	0.73965	0.204224
S383	new_1150647_1150849_c	1150647	1150849	-1	3'	7	7.8134	7.9729	8.355	8.5465	0.5576	0.0946549
yisI	BSU10730	1150850	1151020	-1	-	5	7.6614	7.9436	8.2943	8.4742	0.58175	0.113043
S384	new_1151069_1151165_c	1151069	1151165	-1	inter	2	6.7795	7.2809	7.0311	6.9966	-0.01635	0.976189
S385	new_1151121_1151285	1151121	1151285	1	3'PT	5	7.9592	7.6403	7.4304	7.5959	-0.2866	0.370173
yisJ	BSU10740	1151166	1152089	-1	-	39	6.9206	7.0426	6.9747	6.8036	-0.09245	0.73306
yisK	BSU10750	1152244	1153149	1	-	39	8.6154	8.8415	8.1847	8.2794	-0.4964	0.117098
S386	new_1153150_1153230	1153150	1153230	1	inter	1	8.5518	8.3161	7.9371	8.0551	-0.43785	0.155585
yisL	BSU10760	1153265	1153621	1	-	14	8.6863	8.5061	8.0475	8.1282	-0.50835	0.0976512
wprA	BSU10770	1153789	1156473	1	-	120	11.5362	12.1429	10.4892	10.7393	-1.2253	0.0650999
yisN	BSU10780	1156504	1157091	-1	-	25	7.6119	7.4083	7.2001	7.1537	-0.3332	0.215538
S387	new_1157170_1157236	1157170	1157236	1	5'	1	7.5247	7.4681	7.3757	7.4217	-0.0977	0.667704
asnO	BSU10790	1157237	1159081	1	-	81	7	7.1135	7.0428	6.8802	-0.09525	0.718301
yizA	BSU10800	1159211	1159690	-1	-	19	7.6587	7.6684	7.998	7.9941	0.3325	0.158514
yisP	BSU10810	1159922	1160746	1	-	35	8.0698	7.945	8.151	7.8884	0.0123	0.975513
S389	new_1160756_1162206	1160756	1162206	1	inter	63	8.1966	8.1105	8.4338	8.1458	0.13625	0.650492
yisQ	BSU10820	1160776	1162143	-1	-	60	6.774	6.8252	6.9953	6.9224	0.15925	0.467221
yisR	BSU10830	1162267	1163130	1	-	36	9.6926	9.5882	9.738	9.6792	0.0682	0.77541
degA	BSU10840	1163148	1164161	1	-	44	9.6266	9.5745	9.5882	9.4513	-0.0808	0.744323
S390	new_1164254_1164369	1164254	1164369	1	5'	3	7.8884	7.6781	8.0392	8.1412	0.30695	0.253863
yisS	BSU10850	1164370	1165398	1	-	45	7.931	7.7735	8.0113	8.0609	0.18385	0.439079
yisT	BSU10860	1165449	1165958	-1	-	20	10.2641	9.9608	10.9588	10.4592	0.59655	0.207637
yisU	BSU10870	1166008	1166670	-1	-	28	8.2057	8.3223	8.5061	8.4276	0.20285	0.383653
yisV	BSU10880	1166737	1168191	1	-	64	7.9178	8.0779	8.1672	8.3246	0.24805	0.342521
S391	new_1168046_1168198_c	1168046	1168198	-1	3'	5	9.3774	9.3485	9.5824	9.4462	0.15135	0.511832
yisX	BSU10890	1168199	1168837	-1	-	27	9.8753	9.7634	9.9724	9.9608	0.14725	0.511459
S392	new_1168838_1168972_c	1168838	1168972	-1	5'	4	9.1131	9.3161	9.7096	9.8097	0.54505	0.0921812
S393	new_1168918_1169042	1168918	1169042	1	5'	4	7.4601	7.5378	7.361	7.2639	-0.1865	0.411689
yisY	BSU10900	1169043	1169849	1	-	34	7.467	7.5565	7.5911	7.7249	0.14625	0.537205
yisZ	BSU10910	1169877	1170476	-1	-	21	7.0803	7.1667	6.84	6.7946	-0.3062	0.199146
yitA	BSU10920	1170473	1171642	-1	-	50	6.8149	6.9953	7.0234	6.9768	0.095	0.715245
S394	new_1171643_1171754_c	1171643	1171754	-1	intra	3	7.0606	7.1026	7.3604	7.308	0.2526	0.254237
yitB	BSU10930	1171755	1172465	-1	-	29	6.6554	6.6333	6.7715	6.985	0.2339	0.361047
yitC	BSU10940	1172650	1173336	1	-	28	7.1545	7.0308	7.1179	7.1469	0.03975	0.884622
yitD	BSU10950	1173333	1174091	1	-	32	7.0137	7.2272	7.3359	7.0386	0.0668	0.859113
yitE	BSU10960	1174136	1174765	-1	-	26	7.1125	7.1178	6.7596	6.6838	-0.39345	0.124452
yitF	BSU10970	1174861	1175976	-1	-	48	7.1196	7.4395	7.253	7.2606	-0.02275	0.953456
yitG	BSU10980	1175985	1177253	-1	-	55	7.2929	7.3705	7.3169	7.3545	0.004	0.991605
yitH	BSU10990	1177365	1178213	-1	-	36	9.3219	9.3882	9.2189	9.3032	-0.094	0.693949
yitI	BSU11000	1178218	1178682	-1	-	18	8.1494	8.2611	8.1779	8.2985	0.03295	0.911039
yitJ	BSU11010	1178757	1180595	-1	-	80	8.3899	8.4571	8.4492	8.5302	0.0662	0.780734
NA	BSU_misc_RNA_12	1180685	1180802	-1	-	3	13.0852	13.0479	11.6332	12.1864	-1.15675	0.0522303
yitK	BSU11020	1180909	1181400	-1	-	20	9.8726	9.6255	9.3354	9.4828	-0.33995	0.246171
yitL	BSU11030	1181499	1182395	1	-	38	9.4059	9.5327	9.0322	9.4957	-0.20535	0.599108
yitM	BSU11040	1182448	1183032	-1	-	24	9.1845	8.9763	8.3683	8.355	-0.71875	0.0480336
yitO	BSU11055	1183029	1183958	-1	-	39	8.0785	8.1099	7.5801	7.4095	-0.5994	0.0670742
yitP	BSU11070	1183943	1184479	-1	-	22	8.6192	8.5153	7.7121	7.9241	-0.74915	0.0480336
yizB	BSU11079	1184657	1185004	1	-	14	10.611	10.4213	10.4377	10.4797	-0.05745	0.839995
yitQ	BSU11080	1185001	1185588	1	-	24	10.6702	10.6004	10.5568	10.5311	-0.09135	0.694508
yitR	BSU11090	1185608	1185901	1	-	10	11.1302	11.221	11.1368	11.3942	0.0899	0.761319
nprB	BSU11100	1186037	1187653	1	-	72	8.2926	8.404	8.0565	8.0949	-0.2726	0.24329
yitS	BSU11110	1187700	1188551	-1	-	36	11.3501	11.2515	11.5906	11.472	0.2305	0.332683
S395	new_1188125_1188650	1188125	1188650	1	5'	21	7.6863	7.5137	7.497	8.0452	0.1711	0.71053
yitT	BSU11120	1188689	1189531	1	-	35	9.7264	9.1855	9.9506	9.2214	0.13005	0.861795
S396	new_1189532_1189645	1189532	1189645	1	inter	3	9.9063	9.4949	10.0218	9.705	0.1628	0.704274
ipi	BSU11130	1189646	1190005	1	-	14	9.352	9.1963	9.6242	9.465	0.27045	0.301304
yizC	BSU11139	1190036	1190233	-1	-	6	9.5187	9.4996	9.3421	9.4914	-0.0924	0.709796
S397	new_1190234_1190430_c	1190234	1190430	-1	5'	6	9.5711	9.4963	9.4727	9.5012	-0.04675	0.853491
yitU	BSU11140	1190490	1191302	-1	-	34	9.0431	9.1952	8.9902	8.9992	-0.12445	0.605796
yitV	BSU11150	1191423	1192190	1	-	33	8.2001	8.082	8.1769	8.1059	0.00035	0.998592
yitW	BSU11160	1192254	1192562	1	-	11	12.061	12.0192	12.2234	12.3477	0.24545	0.292027
S398	new_1192592_1192857	1192592	1192857	1	inter	9	8.7722	8.4972	8.8117	8.7893	0.1658	0.551029
yitY	BSU11170	1192858	1194288	1	-	62	7.9701	8.0886	7.9454	7.9736	-0.06985	0.772958
yitZ	BSU11180	1194333	1194827	1	-	20	7.7008	7.7914	7.608	7.6395	-0.12235	0.584598
argC	BSU11190	1195034	1196071	1	-	45	11.3962	12.0935	11.709	11.8939	0.0566	0.93107
argJ	BSU11200	1196091	1197311	1	-	53	12.3512	13.2086	12.7831	12.9491	0.0862	0.910938
argB	BSU11210	1197326	1198102	1	-	33	12.789	13.3789	13.038	13.2086	0.03935	0.944958
argD	BSU11220	1198099	1199256	1	-	51	12.8855	13.4667	13.0898	13.2831	0.01035	0.988662
carA	BSU11230	1199327	1200388	1	-	46	12.9888	13.5512	13.2195	13.2562	-0.03215	0.953456
carB	BSU11240	1200381	1203473	1	-	134	12.9781	13.5726	13.2677	13.3316	0.0243	0.968252
argF	BSU11250	1203461	1204420	1	-	41	13.0032	13.5145	13.3316	13.5726	0.19325	0.667806
S399	new_1204423_1204697_c	1204423	1204697	-1	3'	9	7.7351	7.7099	8.2105	8.3133	0.5394	0.0697009
yjzC	BSU11260	1204506	1204685	1	-	6	7.1205	6.9097	6.8547	7.0374	-0.06905	0.825699
yjzD	BSU11270	1204731	1204916	-1	-	6	12.3163	12.103	12.0456	12.3628	-0.00545	0.992084
yjaU	BSU11280	1205165	1205899	1	-	30	7.2647	7.0614	7.1333	7.2359	0.02155	0.948183
S400	new_1205658_1206260_c	1205658	1206260	-1	indep	25	7.0278	6.9552	7.0923	7.038	0.07365	0.752999
yjaV	BSU11290	1205981	1206538	1	-	22	7.465	7.4469	7.4866	7.6791	0.1269	0.618375
med	BSU11300	1206629	1207582	1	-	41	10.097	9.9959	9.4635	9.5296	-0.5499	0.0693623
comZ	BSU11310	1207597	1207788	1	-	6	10.3559	10.246	9.7509	9.8333	-0.50885	0.083481
S401	new_1207812_1208152	1207812	1208152	1	inter	13	7.5941	7.3162	7.2308	7.3325	-0.1735	0.546407
yjzB	BSU11320	1207818	1208057	-1	-	9	7.5095	7.0976	7.3068	7.392	0.04585	0.916904
fabHA	BSU11330	1208222	1209160	1	-	40	9.383	9.5348	9.4809	9.7128	0.13795	0.631432
fabF	BSU11340	1209183	1210424	1	-	54	10.4744	10.3861	10.3688	10.2696	-0.11105	0.63707
yjaZ	BSU11350	1210500	1211285	1	-	34	7.6683	7.6538	7.7194	7.658	0.02765	0.917479
S402	new_1211286_1211370	1211286	1211370	1	inter	1	7.0433	7.4421	7.5924	7.616	0.3615	0.294183
S403	new_1211372_1211476	1211372	1211476	1	5'	2	11.7995	11.6983	11.9707	12.1429	0.3079	0.236184
appD	BSU11360	1211477	1212463	1	-	42	13.5726	13.6377	13.5145	13.5557	-0.07005	0.76289
appF	BSU11370	1212460	1213449	1	-	42	13.7135	14.0256	13.7442	13.9824	-0.00625	0.991502
appA	BSU11381	1213537	1214001	1	-	19	14.3916	14.217	13.9987	14.051	-0.27945	0.262025
appA	BSU11382	1214001	1215167	1	-	51	14.4263	14.2779	14.1291	14.2487	-0.1632	0.506873
appB	BSU11390	1215243	1216193	1	-	41	12.8714	12.6885	12.4943	12.5388	-0.2634	0.292087
appC	BSU11400	1216210	1217121	1	-	38	13.1885	13.0962	12.8447	12.8855	-0.27725	0.231745
S405	new_1217180_1217287	1217180	1217287	1	inter	2	6.9484	7.3987	7.1117	7.2826	0.0236	0.962945
yjbA	BSU11410	1217326	1218078	1	-	32	7.6565	7.9209	7.4827	7.7581	-0.1683	0.619432
trpS	BSU11420	1218113	1219105	-1	-	43	8.6051	8.5041	8.5666	8.6154	0.0364	0.89349
NA	BSU_misc_RNA_13	1219164	1219378	-1	-	7	12.6223	12.4416	11.5629	11.6122	-0.9444	0.0275865
S406	new_1219686_1219848	1219686	1219848	1	5'	4	11.9354	12.3607	11.959	12.1307	-0.1032	0.795163
oppA	BSU11430	1219849	1221486	1	-	72	12.6885	12.7506	12.7604	12.589	-0.04485	0.87827
S407	new_1221487_1221593	1221487	1221593	1	inter	2	9.8118	9.9106	9.866	9.9106	0.0271	0.921399
oppB	BSU11440	1221594	1222529	1	-	39	9.8217	9.8451	9.3971	9.5327	-0.3685	0.155152
oppC	BSU11450	1222533	1223450	1	-	39	10.4946	10.6263	10.3844	10.5046	-0.11595	0.64255
oppD	BSU11460	1223455	1224531	1	-	46	11.6347	11.8685	11.6473	11.6296	-0.11315	0.68422
oppF	BSU11470	1224533	1225450	1	-	37	11.5166	11.5527	11.4632	11.3752	-0.11545	0.61158
yjbB	BSU11480	1225557	1226774	1	-	53	7.9148	8.1904	7.8377	7.9764	-0.14555	0.629724
yjbC	BSU11490	1226938	1227516	1	-	24	13.4175	13.8138	13.7285	13.9386	0.2179	0.54786
S409	new_1227517_1227631	1227517	1227631	1	inter	2	12.6791	12.6711	13.1673	13.1059	0.4615	0.0882151
spxA	BSU11500	1227697	1228092	1	-	15	15.6604	15.3398	15.8366	15.6604	0.2484	0.438971
S410	new_1228135_1228924	1228135	1228924	1	inter	33	7.5875	7.4057	7.7645	7.6052	0.18825	0.477417
yjbE	BSU11510	1228135	1228791	-1	-	27	8.1363	7.1885	7.7249	7.8106	0.10535	0.895543
S411	new_1228926_1229067	1228926	1229067	1	5'	3	11.7793	11.6047	11.3545	11.978	-0.02575	0.968252
mecA	BSU11520	1229068	1229724	1	-	27	12.4165	12.5749	12.5684	12.6282	0.1026	0.68727
S412	new_1229759_1229848	1229759	1229848	1	inter	1	7.3343	7.4743	7.7895	7.554	0.26745	0.342384
coiA	BSU11530	1229915	1231036	1	-	48	7.2942	7.1503	7.2375	7.2417	0.01735	0.953599
pepF	BSU11540	1231083	1233095	1	-	88	11.0784	10.9476	11.3833	11.225	0.29115	0.258096
S414	new_1233096_1233397	1233096	1233397	1	inter	11	7.6683	7.5657	7.1179	7.3318	-0.39215	0.174988
yizD	BSU11549	1233133	1233300	-1	-	5	6.7861	6.9114	7.2954	7.2239	0.4109	0.12968
S415	new_1233399_1233524	1233399	1233524	1	indep	3	7.5203	7.4068	7.6863	7.5149	0.13705	0.592675
yjbH	BSU11550	1233614	1234513	-1	-	38	11.0015	11.113	10.9729	11.3252	0.0918	0.793043
S416	new_1233877_1235778	1233877	1235778	1	indep	84	7.4742	7.3844	7.173	7.2318	-0.2269	0.312438
yjbI	BSU11560	1234510	1234908	-1	-	16	10.9204	11.0422	11.0422	11.4182	0.2489	0.459391
S417	new_1234909_1235088_c	1234909	1235088	-1	5'	5	9.3659	9.6266	9.7517	10.1803	0.46975	0.246171
yjbJ	BSU11570	1235163	1235708	-1	-	22	12.8268	13.1059	12.215	12.0873	-0.8152	0.0496145
S418	new_1235709_1235911_c	1235709	1235911	-1	intra	7	11.7552	12.0483	11.3703	11.4487	-0.49225	0.14355
yjbK	BSU11580	1235912	1236484	-1	-	23	8.5982	8.5176	8.4051	8.6445	-0.0331	0.921399
yjbL	BSU11590	1236609	1236977	1	-	14	7.7972	7.7495	7.486	7.7901	-0.1353	0.658533
yjbM	BSU11600	1237006	1237641	1	-	26	9.6104	9.737	9.8129	10.0494	0.25745	0.355848
ppnKA	BSU11610	1237660	1238460	1	-	34	10.3345	10.4562	10.5508	10.5859	0.173	0.445414
yjbO	BSU11620	1238523	1239374	1	-	36	10.2972	10.2101	10.3428	10.382	0.10875	0.631432
prpE	BSU11630	1239387	1240121	-1	-	31	7.0952	7.0646	7.2395	7.2355	0.1576	0.458625
yjbQ	BSU11640	1240356	1242200	1	-	82	7.2371	7.157	7.1432	7.1509	-0.05	0.841899
NA	BSU_misc_RNA_14	1242262	1242370	1	-	2	8.6501	8.5365	8.223	9.2127	0.12455	0.880626
tenA	BSU11650	1242449	1243159	1	-	31	7.6783	7.7883	7.6716	8.0809	0.14295	0.701194
tenI	BSU11660	1243134	1243751	1	-	25	7.8924	8.4258	8.4427	8.269	0.19675	0.658533
thiO	BSU11670	1243735	1244844	1	-	48	7.8144	8.199	7.9786	8.242	0.1036	0.797693
thiS	BSU11680	1244844	1245044	1	-	7	7.8291	7.9869	7.9911	8.2098	0.19245	0.488037
thiG	BSU11690	1245041	1245811	1	-	33	8.1514	8.2628	8.3032	8.4409	0.16495	0.496949
thiF	BSU11700	1245808	1246818	1	-	43	7.8762	8.0005	8.0988	8.1733	0.1977	0.396347
thiD	BSU11710	1246837	1247652	1	-	35	7.7717	7.8112	7.996	7.8247	0.1189	0.631432
fabI	BSU11720	1247788	1248564	1	-	33	8.6589	8.4778	8.3919	8.1424	-0.3012	0.308474
cotO	BSU11730	1248665	1249348	1	-	29	7.0616	7.1499	7.8884	7.2634	0.47015	0.31939
cotZ	BSU11740	1249442	1249888	-1	-	18	7.3016	7.1824	7.2249	7.1648	-0.04715	0.861187
S420	new_1249889_1250015_c	1249889	1250015	-1	intra	3	6.765	6.9858	6.9291	6.9478	0.06305	0.827152
cotY	BSU11750	1250016	1250504	-1	-	19	6.9588	7.0382	7.1239	7.1006	0.11375	0.612332
cotX	BSU11760	1250656	1251174	-1	-	21	7.1669	7.1067	7.6688	7.4202	0.4077	0.172517
S421	new_1251175_1251272_c	1251175	1251272	-1	intra	2	7.2651	7.4499	7.6002	7.4616	0.1734	0.505988
cotW	BSU11770	1251273	1251590	-1	-	11	7.4414	7.6271	7.6822	7.6236	0.11865	0.64255
cotV	BSU11780	1251631	1252017	-1	-	15	6.996	7.1108	7.161	7.3399	0.19705	0.438046
S422	new_1252061_1252565_c	1252061	1252565	-1	5'	21	7.0398	6.9797	6.8644	6.8722	-0.14145	0.511193
yjcA	BSU11790	1252177	1252533	1	-	14	7.4003	7.3776	7.441	7.4121	0.0376	0.883524
S423	new_1252566_1252752	1252566	1252752	1	indep	6	7.3955	7.3677	7.2807	7.4337	-0.0244	0.933756
yjzK	BSU11799	1252815	1253021	1	-	6	7.2731	7.3172	7.3169	7.1459	-0.06375	0.808389
yjcZ	BSU11809	1253103	1253252	1	-	4	8.1352	7.5042	8.5409	8.8301	0.8658	0.138786
S424	new_1253253_1253384	1253253	1253384	1	inter	4	7.059	6.9676	6.9604	6.4214	-0.3224	0.440331
spoVIF	BSU11810	1253385	1253639	1	-	9	6.8916	7.0123	6.8189	6.6087	-0.23815	0.370879
S425	new_1253669_1254769	1253669	1254769	1	3'PT	48	6.6216	6.6701	6.9086	6.8558	0.23635	0.284979
yjcD	BSU11820	1253713	1255866	-1	-	96	7.3505	7.3311	7.4168	7.4549	0.09505	0.671148
S426	new_1255867_1256041_c	1255867	1256041	-1	5'	5	7.2239	6.7064	6.8535	7.1071	0.01515	0.981043
S427	new_1255943_1256078	1255943	1256078	1	5'	3	7.5534	7.4689	7.7158	8.2415	0.4675	0.266657
yjzE	BSU11839	1256109	1256363	1	-	9	12.313	11.6717	12.2858	11.2051	-0.2469	0.790431
yjcF	BSU11840	1256436	1256858	-1	-	17	14.3434	14.4026	14.3517	14.5319	0.0688	0.794085
yjcG	BSU11850	1256862	1257377	-1	-	20	14.4148	14.3517	14.5621	14.5736	0.1846	0.393625
yjcH	BSU11860	1257414	1258136	-1	-	31	13.9824	13.9579	14.0256	14.1395	0.1124	0.626582
NA	BSU_misc_RNA_15	1258304	1258424	1	-	2	14.3741	14.1395	14.6983	14.9505	0.5676	0.122427
metI	BSU11870	1258492	1259613	1	-	48	9.8866	9.909	9.8261	9.8118	-0.07885	0.728258
metC	BSU11880	1259606	1260778	1	-	51	10.0992	10.1822	10.1383	10.1554	0.00615	0.985578
S428	new_1260806_1262335	1260806	1262335	1	3'PT	67	7.1504	7.2736	7.2738	7.3245	0.08715	0.720248
yjcK	BSU11890	1260811	1261356	-1	-	22	9.9485	10.0797	9.8655	10.3633	0.1003	0.821932
yjcL	BSU11900	1261426	1262616	-1	-	52	10.2411	10.344	10.2062	10.6597	0.1404	0.724768
S429	new_1262876_1263611_c	1262876	1263611	-1	3'	31	8.3238	7.9817	8.4349	8.9213	0.52535	0.252469
S430	new_1262896_1264544	1262896	1264544	1	3'PT	72	7.0118	7.0611	7.0371	7.1541	0.05915	0.812055
S431	new_1263613_1263701_c	1263613	1263701	-1	3'	2	7.1411	7.0927	7.3526	7.1921	0.15545	0.51632
yjcM	BSU11910	1263702	1264931	-1	-	53	6.9916	6.9763	7.003	6.9952	0.01515	0.956295
S432	new_1264932_1265017_c	1264932	1265017	-1	5'	1	7.2375	6.9942	6.6769	6.8567	-0.34905	0.246171
yjcN	BSU11920	1265057	1265377	1	-	12	8.3505	8.2637	8.1472	8.1501	-0.15845	0.467815
S433	new_1265432_1265529	1265432	1265529	1	inter	2	8.1082	8.1003	8.1185	8.1243	0.01715	0.949214
yjzF	BSU11928	1265530	1265661	1	-	3	8.2156	8.2012	8.3428	8.1909	0.05845	0.822719
yjzG	BSU11929	1265677	1265850	1	-	5	8.6809	8.614	8.5615	8.4186	-0.1574	0.504067
yjcO	BSU11930	1265887	1266348	1	-	18	8.8169	8.8834	8.8187	8.5409	-0.17035	0.546995
S434	new_1266349_1266589	1266349	1266589	1	5'	8	7.8608	7.9894	7.7305	7.8369	-0.1414	0.551418
yjcP	BSU11940	1266614	1267117	1	-	20	10.8576	11.46	10.4578	10.7058	-0.577	0.246171
yjcQ	BSU11950	1267129	1267413	1	-	10	12.7191	13.1013	12.0121	11.8756	-0.96635	0.0480336
yjcR	BSU11960	1267574	1268101	1	-	12	7.0856	6.9264	7.277	7.0976	0.1813	0.49428
yjcS	BSU11970	1268275	1268592	1	-	12	7.1902	7.3618	7.2011	7.3389	-0.006	0.988562
S435	new_1268593_1268828	1268593	1268828	1	intra	8	6.9147	7.0011	6.9667	7.1476	0.09925	0.708505
yjdA	BSU11980	1268829	1269584	1	-	32	8.0706	8.305	8.2751	8.4435	0.1715	0.546407
S436	new_1269585_1269672	1269585	1269672	1	3'	1	8.3783	8.2581	8.6875	8.8238	0.43745	0.126055
yjdB	BSU11990	1269733	1270080	-1	-	13	9.6627	9.35	9.6944	9.7719	0.2268	0.449943
S438	new_1270127_1270583_c	1270127	1270583	-1	5'	18	8.3849	8.4192	8.0639	8.1521	-0.29405	0.211465
manR	BSU12000	1270631	1272577	1	-	86	7.1061	7.4135	7.2728	7.4391	0.09615	0.773284
manP	BSU12010	1272725	1274677	1	-	86	7.3207	7.4346	7.4797	7.5597	0.14205	0.537548
manA	BSU12020	1274692	1275639	1	-	39	7.6025	7.5937	7.7883	7.7305	0.1613	0.452251
S439	new_1275640_1275738	1275640	1275738	1	inter	2	7.3469	7.5755	7.5247	7.4988	0.05055	0.870663
yjdF	BSU12030	1275809	1276291	1	-	19	9.4898	9.5214	9.1057	9.5368	-0.18435	0.613999
yjdG	BSU12040	1276337	1276843	-1	-	20	8.9976	9.0066	8.9265	8.8402	-0.11875	0.595816
S441	new_1276876_1277061_c	1276876	1277061	-1	inter	5	8.1501	8.231	8.4705	8.4736	0.2815	0.223233
yjdH	BSU12050	1277062	1277457	-1	-	15	8.4072	8.4441	8.9405	8.8096	0.4494	0.106882
S442	new_1277495_1278195_c	1277495	1278195	-1	inter	29	7.8155	7.8326	7.8411	8.0055	0.09925	0.698184
yjdI	BSU12060	1277686	1278165	1	-	20	8.8573	8.7149	8.469	8.838	-0.1326	0.710467
yjzH	BSU12069	1278205	1278399	-1	-	6	8.9095	8.6329	8.8179	8.6487	-0.0379	0.919516
yjdJ	BSU12070	1278565	1278894	-1	-	13	7.2462	7.1067	7.0867	7.3285	0.03115	0.930316
S443	new_1278946_1279513_c	1278946	1279513	-1	inter	23	7.0289	6.9633	6.9991	6.9181	-0.0375	0.889302
S444	new_1279022_1279523	1279022	1279523	1	indep	20	8.4485	8.365	8.305	8.3772	-0.06565	0.784895
ctaO	BSU12080	1279514	1280503	-1	-	42	8.2628	8.1909	7.6316	7.7591	-0.5315	0.0795675
cotT	BSU12090	1280626	1280949	-1	-	12	7.0798	7.0805	7.2428	7.3231	0.2028	0.356425
S445	new_1281024_1281127	1281024	1281127	1	5'	2	6.985	7.3377	7.2868	7.4659	0.215	0.525789
yjeA	BSU12100	1281128	1282531	1	-	61	8.0141	8.358	7.8872	8.5176	0.01635	0.983033
yjfA	BSU12110	1282571	1283044	-1	-	19	7.9281	7.8009	7.8592	7.7857	-0.04205	0.880505
yjfB	BSU12120	1283169	1283336	-1	-	4	9.9457	9.7709	10.032	9.6966	0.006	0.991605
yjfC	BSU12130	1283463	1284362	1	-	38	7.0318	6.8845	6.9363	7.1991	0.10955	0.723894
yjgA	BSU12140	1284371	1284769	-1	-	16	8.6236	8.6192	8.738	8.9419	0.21855	0.386188
yjgB	BSU12150	1284870	1285445	-1	-	23	7.7082	7.0537	8.2581	7.3747	0.43545	0.567291
yjgC	BSU12160	1285591	1288548	1	-	131	8.8055	8.1896	8.9474	8.0798	0.01605	0.989143
yjgD	BSU12170	1288541	1289101	1	-	23	9.1788	8.3437	9.2416	8.1833	-0.0488	0.96875
S446	new_1289139_1289257	1289139	1289257	1	inter	2	7.2491	7.6279	6.7274	6.8378	-0.6559	0.106883
yjhA	BSU12180	1289298	1289939	1	-	26	8.2871	8.5952	7.9342	7.8539	-0.5471	0.121311
yjhB	BSU12190	1290018	1290644	1	-	26	10.0839	10.3142	10.2109	10.2597	0.03625	0.911078
yjiA	BSU12200	1290675	1290953	-1	-	10	10.2715	10.2784	9.9711	10.3776	-0.1006	0.784412
S447	new_1291003_1291419_c	1291003	1291419	-1	5'	16	6.9865	6.7471	7.1095	7.0534	0.21465	0.420614
S448	new_1291189_1291343	1291189	1291343	1	5'	4	10.0232	10.077	10.3457	10.6732	0.45935	0.172517
yjiB	BSU12210	1291344	1292534	1	-	51	10.195	10.1598	10.5797	10.6758	0.45035	0.0989121
yjiC	BSU12220	1292557	1293735	1	-	51	10.0502	9.9922	10.3726	10.5527	0.44145	0.126328
yjzI	BSU12229	1293776	1293964	-1	-	6	7.4043	7.056	7.5456	7.5577	0.3215	0.307875
yjjA	BSU12230	1294138	1294950	1	-	34	9.6957	9.7904	9.6751	9.9801	0.08455	0.793265
yjkA	BSU12240	1294996	1295748	-1	-	32	8.3318	8.2428	8.4299	8.3542	0.10475	0.655559
yjkB	BSU12250	1295748	1296500	-1	-	32	8.3108	8.207	8.181	8.205	-0.0659	0.782352
yjlA	BSU12260	1296620	1297594	-1	-	43	8.2081	8.1532	7.9701	8.1357	-0.12775	0.605796
S449	new_1297643_1300149_c	1297643	1300149	-1	5'	112	8.072	7.9911	8.1774	8.2001	0.1572	0.470932
yjlB	BSU12270	1297726	1298223	1	-	20	9.2184	8.7196	9.5793	8.7662	0.20375	0.773802
S450	new_1298224_1298337	1298224	1298337	1	inter	2	8.5584	8.4269	9.0162	8.6501	0.3405	0.309408
S451	new_1298339_1298611	1298339	1298611	1	5'	9	9.1599	9.4073	9.9472	9.3325	0.35625	0.463606
rex	BSU12280	1298612	1299034	1	-	17	10.325	10.4047	10.9925	10.9779	0.62035	0.0480336
ndh	BSU12290	1299074	1300252	1	-	51	10.5313	10.5832	11.1898	11.1464	0.61085	0.0480336
uxaC	BSU12300	1300450	1301871	1	-	62	8.259	8.2383	8.4668	8.2871	0.1283	0.607356
exuM	BSU12310	1301939	1303318	1	-	61	7.2929	7.3521	7.4656	7.4874	0.154	0.474915
S452	new_1303355_1303422	1303355	1303422	1	5'	1	7.5925	7.5155	8.2043	8.3717	0.734	0.0425905
yjmC	BSU12320	1303423	1304436	1	-	43	7.6334	7.7106	8.3447	8.4115	0.7061	0.0388019
yjmD	BSU12330	1304442	1305461	1	-	44	8.1532	8.3256	8.7541	8.8342	0.55475	0.0810666
uxuA	BSU12340	1305486	1306565	1	-	47	7.7816	7.799	8.2863	8.2745	0.4901	0.077499
uxuB	BSU12350	1306562	1307398	1	-	35	7.606	7.7581	8.1738	8.0203	0.415	0.151028
exuT	BSU12360	1307446	1308714	1	-	55	7.5854	7.508	7.7857	7.7948	0.24355	0.272324
exuR	BSU12370	1308802	1309803	1	-	44	8.9545	9.0479	8.492	8.8016	-0.3544	0.251792
uxaB	BSU12380	1309880	1311322	1	-	64	7.535	7.4577	7.4419	7.5072	-0.0218	0.937385
uxaA	BSU12390	1311319	1312812	1	-	65	7.3404	7.4249	7.6395	7.7106	0.2924	0.218097
yjnA	BSU12400	1312851	1313615	-1	-	32	7.8277	7.7852	7.7728	7.9371	0.0485	0.863519
S453	new_1313663_1313744_c	1313663	1313744	-1	5'	1	6.6808	7.1629	6.7675	6.806	-0.1351	0.741848
yjoA	BSU12410	1313840	1314304	-1	-	19	7.2091	7.4642	7.7308	7.6949	0.3762	0.199146
yjoB	BSU12420	1314453	1315724	1	-	56	8.4466	8.431	8.5035	8.4591	0.0425	0.866812
rapA	BSU12430	1315869	1317005	1	-	48	16.465	16.465	16.4451	16.4137	-0.0356	0.890036
phrA	BSU12440	1316995	1317129	1	-	4	16.4339	16.4339	16.4137	16.4264	-0.01385	0.960709
yjpA	BSU12450	1317157	1317414	-1	-	9	8.5103	7.7456	8.3012	8.5035	0.2744	0.63707
xlyB	BSU12460	1317535	1318488	1	-	38	7.4594	7.6611	7.291	7.561	-0.13425	0.678633
yjqA	BSU12470	1318528	1318905	-1	-	14	8.7713	8.3899	8.8307	9.0047	0.3371	0.339279
yjqB	BSU12480	1319011	1319613	1	-	25	7.6	7.7051	7.4416	7.5441	-0.1597	0.494143
S454	new_1319640_1320569_c	1319640	1320569	-1	3'MT	40	7.6608	7.8174	8.2854	8.2732	0.5402	0.0793354
yjqC	BSU12490	1319690	1320526	1	-	36	8.0063	8.0949	8.2628	8.3783	0.26995	0.256744
xkdA	BSU12500	1320570	1321166	-1	-	24	7.6067	7.488	8.3836	8.2837	0.7863	0.0359906
S455	new_1321205_1321328_c	1321205	1321328	-1	3'	2	7.9085	8.508	8.2978	8.3408	0.11105	0.825257
xre	BSU12510	1321329	1321670	-1	-	13	9.976	9.7995	8.838	9.0092	-0.96415	0.0326779
yjzJ	BSU12519	1321848	1322027	1	-	6	7.1105	7.028	6.7837	6.689	-0.3329	0.179956
xkdB	BSU12520	1322014	1322850	1	-	36	7.0864	7.1219	7.2175	7.1028	0.056	0.824248
xkdC	BSU12530	1322750	1323550	1	-	34	7.0442	7.2106	7.4332	7.2768	0.2276	0.384607
ykzK	BSU12539	1323550	1323717	1	-	5	7.2445	7.2728	7.0181	7.2918	-0.1037	0.728258
xkdD	BSU12540	1323802	1324152	1	-	14	6.6333	7.2364	7.0646	6.9669	0.0809	0.883524
xtrA	BSU12550	1324149	1324355	1	-	7	7.1329	7.2435	7.3591	7.1907	0.0867	0.744485
xpf	BSU12560	1324471	1324980	1	-	20	6.7813	6.9206	6.8105	6.8971	0.00285	0.994697
S456	new_1325005_1325095	1325005	1325095	1	5'	2	6.8893	7.1121	6.8996	6.8502	-0.1258	0.63707
xtmA	BSU12570	1325096	1325893	1	-	34	7.0162	7.0126	7.2525	7.0694	0.14655	0.546674
xtmB	BSU12580	1325890	1327191	1	-	54	7.1418	7.1805	7.0846	7.1636	-0.03705	0.889302
xkdE	BSU12590	1327195	1328682	1	-	64	7.1856	7.2838	7.2587	7.3542	0.07175	0.770131
xkdF	BSU12600	1328702	1329529	1	-	35	7.631	7.3622	7.6587	7.8656	0.26555	0.391687
xkdG	BSU12610	1329555	1330490	1	-	36	7.5086	7.3136	7.7055	8.088	0.48565	0.20172
ykzL	BSU12619	1330512	1330895	1	-	16	7.6661	7.5149	7.6693	8.1185	0.3034	0.421994
xkdH	BSU12620	1330892	1331248	1	-	14	7.5402	7.1283	7.6926	8.0489	0.5365	0.223233
xkdI	BSU12630	1331245	1331730	1	-	20	7.6535	7.4596	7.467	8.2992	0.32655	0.596151
xkdJ	BSU12640	1331743	1332183	1	-	18	7.5232	7.0373	7.4777	7.8272	0.3722	0.407924
ykzM	BSU12649	1332187	1332405	1	-	8	7.3873	7.3447	7.3831	7.7888	0.21995	0.523162
xkdK	BSU12650	1332402	1333802	1	-	61	7.3001	7.0445	7.5868	7.7394	0.4908	0.142621
xkdM	BSU12660	1333804	1334247	1	-	15	7.045	7.2179	7.1175	7.5972	0.2259	0.574414
S457	new_1334248_1334338	1334248	1334338	1	intra	1	7.0092	6.995	7.0687	7.3052	0.18485	0.482446
xkdN	BSU12671	1334339	1334785	1	-	14	7.0507	6.8178	7.2645	7.3058	0.3509	0.211465
xkzB	BSU12672	1334815	1334964	1	-	4	7.1934	7.2272	7.0121	6.9913	-0.2086	0.334114
xkdO	BSU12680	1334966	1338964	1	-	169	7.4703	7.2615	7.6563	7.6902	0.30735	0.242827
xkdP	BSU12690	1338957	1339616	1	-	22	7.1987	7.1883	7.35	7.4803	0.22165	0.338087
xkdQ	BSU12700	1339632	1340609	1	-	40	7.3215	7.2576	7.5056	7.6204	0.27345	0.246171
xkdR	BSU12710	1340609	1340875	1	-	10	7.1714	7.1709	7.489	7.604	0.37535	0.14495
xkdS	BSU12720	1340932	1341357	1	-	13	7.2231	7.2087	7.183	7.1799	-0.03445	0.89349
xkdT	BSU12730	1341350	1342396	1	-	40	7.4773	7.4341	7.4159	7.4265	-0.0345	0.893864
xkdU	BSU12740	1342380	1342958	1	-	21	7.0745	7.2861	7.4109	7.4477	0.249	0.3352
xkzA	BSU12749	1342955	1343227	1	-	10	7.0846	7.0787	7.4148	7.5356	0.39355	0.135015
xkdV	BSU12750	1343230	1345293	1	-	87	7.2113	7.1615	7.1063	7.1585	-0.054	0.822742
xkdW	BSU12760	1345305	1345634	1	-	11	7.0006	6.9233	7.0098	7.3104	0.19815	0.501173
xkdX	BSU12770	1345631	1345795	1	-	5	7.1277	7.3319	7.2623	7.309	0.05585	0.849609
xepA	BSU12780	1345839	1346678	1	-	36	7.441	7.4121	7.382	7.4116	-0.02975	0.910938
xhlA	BSU12790	1346731	1347000	1	-	10	7.9301	7.7209	7.6596	8.2581	0.13335	0.793093
xhlB	BSU12800	1347013	1347276	1	-	9	7.7683	7.5322	7.687	8.0212	0.20385	0.551029
xlyA	BSU12810	1347289	1348182	1	-	33	7.5699	7.3413	7.391	7.5565	0.01815	0.961502
S458	new_1348200_1348403_c	1348200	1348403	-1	indep	7	10.7638	10.5673	10.4708	10.2772	-0.29155	0.302428
spoIISB	BSU12820	1348442	1348612	-1	-	5	12.9383	12.8343	12.7156	13.0166	-0.0202	0.95897
spoIISA	BSU12830	1348612	1349358	-1	-	31	10.3363	10.3421	10.3333	10.4931	0.074	0.768692
pit	BSU12840	1349468	1350469	-1	-	43	8.4007	8.2981	7.7968	7.7599	-0.57105	0.0642307
ykaA	BSU12850	1350482	1351099	-1	-	26	8.8016	8.8055	8.3693	8.2772	-0.4803	0.0867846
S459	new_1351139_1351236_c	1351139	1351236	-1	5'	2	7.7845	7.9265	7.9988	7.8861	0.08695	0.739183
ykbA	BSU12860	1351375	1352691	-1	-	58	7.6758	7.6893	7.4895	7.5931	-0.14125	0.528545
mhqA	BSU12870	1353080	1354030	1	-	41	9.1455	8.9285	9.4597	9.3018	0.34375	0.233191
ykcB	BSU12880	1354285	1356435	1	-	95	7.1024	7.2176	7.0888	7.0181	-0.10655	0.655559
ykcC	BSU12890	1356447	1357418	1	-	41	7.2346	7.2646	7.2404	7.1895	-0.03465	0.893958
S461	new_1356775_1357416_c	1356775	1357416	-1	3'PT	27	6.9046	6.9558	6.7023	6.7557	-0.2012	0.358153
S462	new_1357486_1357852_c	1357486	1357852	-1	indep	14	10.4631	10.3978	10.6548	10.5592	0.17655	0.43185
htrA	BSU12900	1357936	1359285	-1	-	59	11.1937	11.1973	11.3098	11.0688	-0.0062	0.988562
S463	new_1359357_1359439_c	1359357	1359439	-1	5'	1	7.592	7.0643	7.4874	7.3783	0.1047	0.819847
proG	BSU12910	1359454	1360272	1	-	34	8.823	8.7136	8.1689	8.2253	-0.5712	0.0657147
dppA	BSU12920	1360401	1361225	1	-	35	11.0603	11.1846	11.1648	11.1624	0.04115	0.879771
dppB	BSU12930	1361242	1362168	1	-	40	11.7772	12.0586	11.8424	11.863	-0.0652	0.840716
dppC	BSU12940	1362174	1363136	1	-	42	12.27	12.5332	12.2021	12.2681	-0.1665	0.546995
dppD	BSU12950	1363141	1364148	1	-	44	13.2134	13.53	13.3376	13.2249	-0.09045	0.783613
dppE	BSU12960	1364151	1365800	1	-	72	13.405	13.6667	13.4608	13.4231	-0.0939	0.746247
ykfA	BSU12970	1365888	1366847	1	-	42	9.6783	10.0351	9.3461	9.7878	-0.28975	0.501173
ykfB	BSU12980	1366844	1367944	1	-	48	10.6773	10.943	10.691	10.5286	-0.20035	0.497985
ykfC	BSU12990	1367941	1368831	1	-	37	11.3942	11.8162	11.5323	11.5139	-0.0821	0.838537
ykfD	BSU13000	1368844	1369833	1	-	39	11.3359	11.4487	11.4341	11.5501	0.0998	0.694189
S464	new_1369127_1369854_c	1369127	1369854	-1	3'PT	31	7.1617	6.9997	7.063	7.1714	0.0365	0.904704
S465	new_1369868_1371036	1369868	1371036	1	3'PT	51	8.458	8.5103	8.2985	8.2562	-0.2068	0.343972
ykgB	BSU13010	1369876	1370925	-1	-	45	10.2894	9.9983	10.4869	10.325	0.2621	0.392637
ykgA	BSU13020	1371015	1371875	-1	-	37	7.9554	7.5067	8.4318	7.6105	0.2901	0.672251
ykhA	BSU13030	1372035	1372553	1	-	21	7.8669	7.6767	7.6025	7.8129	-0.0641	0.844537
S466	new_1372636_1372742	1372636	1372742	1	5'	2	6.7132	6.8365	6.7526	6.9757	0.0893	0.756882
hmp	BSU13040	1372792	1373991	1	-	53	7.0295	7.1947	6.9828	7.0257	-0.10785	0.667806
S467	new_1374025_1374396	1374025	1374396	1	inter	15	7.1132	7.1748	7.031	6.4455	-0.40575	0.362832
ykzH	BSU13050	1374068	1374292	-1	-	8	7.0011	6.6045	6.6661	6.882	-0.02875	0.952058
ykjA	BSU13060	1374437	1375168	1	-	30	7.3741	7.2753	7.2763	7.2875	-0.0428	0.871512
ykkA	BSU13070	1375260	1375787	1	-	22	7.6088	7.4645	7.8218	7.7142	0.23135	0.34515
ykkB	BSU13080	1375777	1376295	1	-	20	7.7314	8.242	8.1168	8.0872	0.1153	0.789625
NA	BSU_misc_RNA_16	1376328	1376439	1	-	3	8.2417	8.6889	8.5471	8.514	0.06525	0.881397
ykkC	BSU13090	1376517	1376855	1	-	13	8.1914	8.1884	8.2424	8.4489	0.15575	0.536995
ykkD	BSU13100	1376855	1377172	1	-	11	8.3169	8.0506	8.2787	8.3662	0.1387	0.631432
purU	BSU13110	1377243	1378145	1	-	39	9.5773	9.4241	9.3232	9.3074	-0.1854	0.428841
NA	BSU_misc_RNA_17	1378233	1378443	1	-	8	13.0618	13.0429	13.2794	13.6498	0.41225	0.226088
proB	BSU13120	1378496	1379593	1	-	47	9.35	9.3703	9.4082	9.3214	0.00465	0.989893
proA	BSU13130	1379605	1380852	1	-	54	9.3144	9.3232	9.3716	9.2902	0.0121	0.967683
ohrA	BSU13140	1380978	1381403	1	-	17	7.5928	7.5762	7.4664	7.4279	-0.13735	0.521988
ohrR	BSU13150	1381434	1381877	-1	-	18	9.3737	9.1537	8.9586	9.1325	-0.21815	0.438165
ohrB	BSU13160	1382020	1382430	1	-	15	11.987	10.7895	12.331	11.234	0.39425	0.737695
ykzN	BSU13169	1382457	1382627	1	-	6	8.4832	7.8656	8.616	8.1278	0.1975	0.741848
S468	new_1382628_1383305	1382628	1383305	1	3'	28	8.2427	7.6302	8.4792	7.6067	0.1065	0.907322
guaD	BSU13170	1382677	1383147	-1	-	19	7.1839	7.3654	7.7622	7.6288	0.42085	0.150934
S469	new_1383187_1383294_c	1383187	1383294	-1	inter	2	7.0808	7.368	7.4074	7.2978	0.1282	0.678633
metE	BSU13180	1383320	1385608	-1	-	102	8.7248	8.7849	8.556	8.7131	-0.1203	0.625241
NA	BSU_misc_RNA_18	1385736	1385891	-1	-	2	15.8366	15.3053	16.3592	15.8366	0.52695	0.332669
S471	new_1385938_1386023_c	1385938	1386023	-1	inter	1	12.3477	12.1923	14.0149	13.2895	1.3822	0.0624581
ispA	BSU13190	1386024	1386983	-1	-	41	13.9075	13.9922	14.8553	15.2029	1.07925	0.0352183
rsbRB	BSU13200	1387206	1388039	1	-	35	9.3432	9.1646	8.8789	9.1331	-0.2479	0.400811
thiX	BSU13210	1388070	1388834	-1	-	32	7.3115	7.08	7.3142	7.2875	0.1051	0.705573
thiW	BSU13220	1388809	1390452	-1	-	72	7.1239	7.1575	7.3397	7.2513	0.1548	0.482446
thiV	BSU13230	1390439	1391038	-1	-	25	7.0131	7.0174	7.0737	7.388	0.2156	0.466024
thiU	BSU13240	1391040	1391642	-1	-	24	7.1172	7.0836	7.5164	7.1615	0.23855	0.450787
NA	BSU_misc_RNA_19	1391739	1391851	-1	-	3	7.5994	7.4855	7.4194	8.1372	0.23585	0.668223
ykoG	BSU13250	1391953	1392639	1	-	29	7.1715	7.162	7.2922	7.3772	0.16795	0.44093
ykoH	BSU13260	1392643	1394007	1	-	60	7.9226	7.9842	7.8928	7.8662	-0.0739	0.746247
ykoI	BSU13270	1394004	1394684	1	-	28	8.2205	8.1638	8.0489	8.0049	-0.16525	0.443682
ykoJ	BSU13280	1394776	1395288	1	-	21	11.4882	11.4882	11.7209	11.7347	0.2396	0.269338
ykzD	BSU13290	1395371	1395508	1	-	4	7.0623	7.1102	7.08	7.1329	0.0202	0.940064
S473	new_1395590_1395909	1395590	1395909	1	5'	12	9.0667	8.6295	8.9171	8.5087	-0.1352	0.775828
ykzO	BSU13299	1395598	1395810	-1	-	7	7.1006	7.0436	7.329	7.4977	0.34125	0.193794
S474	new_1395911_1396012	1395911	1396012	1	5'	3	8.0668	8.6352	7.8608	8.0594	-0.3909	0.388748
mgtE	BSU13300	1396013	1397368	1	-	58	7.5268	7.7549	7.2587	7.4256	-0.2987	0.297623
tnrA	BSU13310	1397411	1397743	-1	-	13	10.3291	10.5918	10.1707	10.7783	0.01405	0.984606
S475	new_1397771_1398159_c	1397771	1398159	-1	5'	15	8.56	8.8495	8.0089	8.9108	-0.2449	0.729281
ykzB	BSU13320	1397938	1398093	1	-	4	7.9926	8.2906	7.5937	8.265	-0.21225	0.706781
ykoL	BSU13330	1398181	1398363	1	-	6	7.9462	8.2276	7.5683	7.7158	-0.44485	0.174912
S476	new_1398413_1398495	1398413	1398495	1	5'	1	8.1591	8.4613	9.8722	8.9244	1.0881	0.158514
ykoM	BSU13340	1398496	1398960	1	-	19	11.9707	11.9377	11.5287	11.5166	-0.43155	0.0989121
ykoN	BSU13350	1398975	1400096	-1	-	48	7.2039	7.2865	7.2439	7.0867	-0.0799	0.756822
S477	new_1399409_1400187	1399409	1400187	1	5'	32	7.3685	7.2401	7.0358	7.0208	-0.276	0.24329
ykoP	BSU13360	1400188	1400739	1	-	23	7.3609	7.1862	6.9758	7.0494	-0.26095	0.297463
ykoQ	BSU13370	1400767	1401579	-1	-	35	7.7499	7.681	7.8856	7.6788	0.06675	0.811291
S478	new_1401697_1401771	1401697	1401771	1	5'	1	6.9198	6.7982	7.1771	6.9735	0.2163	0.411689
ykoS	BSU13380	1401772	1403466	1	-	75	6.8245	6.8679	6.9947	6.9555	0.1289	0.546995
ykoT	BSU13390	1403479	1404492	1	-	44	7.1227	7.1357	7.2329	7.1945	0.0845	0.708854
ykoU	BSU13400	1404518	1406353	-1	-	81	7.1246	7.1118	7.1985	7.2451	0.1036	0.63707
ykoV	BSU13410	1406357	1407292	-1	-	40	7.0149	6.9735	7.1143	7.1884	0.15715	0.471422
ykoW	BSU13420	1407329	1409578	-1	-	100	7.3011	7.2685	7.24	7.2231	-0.05325	0.821932
S479	new_1409579_1409781_c	1409579	1409781	-1	5'	7	7.1832	7.0652	7.1413	7.0656	-0.02075	0.942658
ykoX	BSU13430	1409912	1410577	1	-	28	10.4219	10.3595	10.0992	10.6351	-0.02355	0.966198
ykoY	BSU13440	1410654	1411628	1	-	42	8.6183	8.3641	8.4848	8.4848	-0.0064	0.988562
S480	new_1411773_1411859	1411773	1411859	1	5'	1	7.7071	8.1404	7.9148	8.8179	0.4426	0.528273
sigI	BSU13450	1411892	1412647	1	-	32	10.3704	10.3428	10.6976	10.4243	0.20435	0.463458
rsgI	BSU13460	1412644	1413789	1	-	50	8.8028	9.3432	9.0279	9.2494	0.06565	0.902791
S481	new_1413790_1414949	1413790	1414949	1	inter	50	9.1384	9.3408	9.2149	9.3999	0.0678	0.828212
sspD	BSU13470	1413800	1413994	-1	-	6	7.7852	7.4356	7.4751	8.1178	0.18605	0.741848
ykrK	BSU13480	1414125	1414826	-1	-	29	8.2757	7.947	7.8392	8.123	-0.13025	0.733148
S482	new_1414827_1414907_c	1414827	1414907	-1	5'	1	8.1875	7.5804	7.4116	7.7226	-0.31685	0.528282
htpX	BSU13490	1414997	1415893	1	-	39	13.9226	13.895	13.7321	14.1118	0.01315	0.977198
ktrD	BSU13500	1416067	1417416	1	-	59	7.8069	7.8972	7.9053	7.9969	0.09905	0.680754
ykzP	BSU13509	1417561	1417716	1	-	5	7.0848	7.2698	7.1615	7.2083	0.0076	0.983472
ykzE	BSU13510	1417719	1417895	1	-	6	7.6033	7.4047	7.3789	7.3831	-0.123	0.631055
ykrP	BSU13520	1417938	1418960	-1	-	44	7.496	7.1714	7.3418	7.0899	-0.11785	0.746247
kinE	BSU13530	1419213	1421429	1	-	98	8.514	8.6086	8.6477	8.549	0.03705	0.893958
S484	new_1421204_1422144_c	1421204	1422144	-1	3'PT	40	8.0682	8.1833	7.8447	7.7723	-0.31725	0.200322
ogt	BSU13540	1421426	1421923	1	-	20	9.725	9.7751	10.1911	10.2045	0.44775	0.0940584
S485	new_1421924_1422163	1421924	1422163	1	3'	9	9.9922	9.9699	10.3704	10.5211	0.4647	0.103441
mtnA	BSU13550	1422172	1423233	-1	-	45	15.4931	15.4148	15.4931	15.4931	0.03915	0.880626
mtnK	BSU13560	1423241	1424440	-1	-	51	15.3398	15.2801	15.0961	15.2243	-0.14975	0.518958
NA	BSU_misc_RNA_20	1424527	1424683	-1	-	2	15.3706	15.1596	15.1228	15.3706	-0.0184	0.963546
mtnU	BSU13570	1424767	1425546	-1	-	33	11.0944	10.9832	10.8469	10.9814	-0.12465	0.614898
S486	new_1425281_1425598	1425281	1425598	1	5'	11	9.4155	9.462	9.2409	9.6326	-0.002	0.997102
mtnE	BSU13580	1425641	1426837	1	-	52	11.3703	11.4106	10.907	11.1898	-0.34205	0.244933
NA	BSU_misc_RNA_21	1426876	1426976	1	-	1	13.0306	12.4311	12.8102	12.3825	-0.1345	0.819847
mtnW	BSU13590	1427034	1428278	1	-	54	10.798	10.8812	10.8445	10.8338	-0.00045	0.998592
mtnX	BSU13600	1428275	1428982	1	-	30	11.1846	11.2602	11.0944	11.1846	-0.0829	0.730226
mtnB	BSU13610	1428940	1429569	1	-	26	11.5265	11.5323	11.6843	11.5931	0.1093	0.628582
mtnD	BSU13620	1429584	1430120	1	-	21	11.452	11.257	11.2312	11.3305	-0.07365	0.790707
S487	new_1429967_1430160_c	1429967	1430160	-1	3'PT	6	8.14	7.9267	7.9396	7.901	-0.11305	0.672646
ykvA	BSU13630	1430161	1430481	-1	-	12	10.4685	10.0378	10.1686	10.2209	-0.0584	0.893058
S488	new_1430482_1430571_c	1430482	1430571	-1	5'	2	9.0558	9.2902	9.5595	8.9158	0.06465	0.917479
S489	new_1430539_1430623	1430539	1430623	1	5'	1	6.9958	6.9035	7.1905	7.1136	0.2024	0.371433
spo0E	BSU13640	1430684	1430941	1	-	9	11.3833	10.8933	10.4744	10.124	-0.8391	0.117335
eag	BSU13650	1431027	1431458	1	-	18	9.465	9.073	8.8152	8.7623	-0.48025	0.189132
kinD	BSU13660	1431486	1433006	-1	-	68	11.5883	11.6091	11.3662	11.4304	-0.2004	0.358153
mhqR	BSU13670	1433199	1433636	1	-	17	9.93	9.5843	9.394	9.5545	-0.2829	0.392129
motB	BSU13680	1433676	1434461	-1	-	34	12.3412	12.7234	12.2838	12.0532	-0.3638	0.321008
motA	BSU13690	1434433	1435245	-1	-	34	11.774	12.4706	11.6296	11.4569	-0.57905	0.274904
S491	new_1435383_1435605_c	1435383	1435605	-1	3'	8	6.4781	6.9519	6.4455	6.5982	-0.19315	0.631412
clpE	BSU13700	1435628	1437727	-1	-	92	8.0661	7.8472	8.231	8.0401	0.1789	0.533075
S492	new_1437728_1437978_c	1437728	1437978	-1	5'	9	7.0757	7.2285	7.631	7.7209	0.52385	0.0867846
ykvI	BSU13710	1438092	1439135	1	-	45	7.0199	7.2011	6.9188	6.9291	-0.18655	0.44093
S493	new_1439136_1439227	1439136	1439227	1	inter	1	7.1235	7.2205	7.0108	7.0785	-0.12735	0.575757
S494	new_1439340_1439447	1439340	1439447	1	inter	3	7.2054	7.4018	7.2996	7.2307	-0.03845	0.899304
queC	BSU13720	1439448	1440107	1	-	27	7.0711	7.35	7.2819	7.1593	0.01005	0.981243
queD	BSU13730	1440100	1440549	1	-	18	7.4142	7.7121	7.1816	7.2386	-0.35305	0.243019
queE	BSU13740	1440542	1441273	1	-	30	7.4317	7.6243	7.5122	7.2908	-0.1265	0.675014
queF	BSU13750	1441291	1441788	1	-	20	8.3097	8.2787	8.1799	7.9711	-0.2187	0.390817
S495	new_1441789_1442065	1441789	1442065	1	3'	10	8.7208	8.8979	8.6392	8.6065	-0.1865	0.440693
S496	new_1442102_1442346_c	1442102	1442346	-1	3'	8	8.151	8.0128	8.112	8.338	0.1431	0.612332
ykvN	BSU13760	1442347	1442703	-1	-	13	8.6008	8.6077	8.5659	8.6028	-0.0199	0.940008
ykvO	BSU13770	1442872	1443618	1	-	31	7.1816	7.086	7.396	7.4273	0.27785	0.231636
ykvP	BSU13780	1444099	1445298	1	-	52	7.3648	7.1292	7.6837	7.3987	0.2942	0.366145
ykzQ	BSU13789	1445314	1445541	1	-	7	7.1348	7.4314	7.644	7.3521	0.21495	0.536995
S497	new_1445542_1445637	1445542	1445637	1	intra	1	7.4731	7.577	7.4395	7.3444	-0.1331	0.566726
ykvQ	BSU13790	1445638	1446336	1	-	29	7.3309	7.397	7.3459	7.3128	-0.0346	0.895156
S498	new_1446289_1447115_c	1446289	1447115	-1	indep	35	7.1809	7.2116	7.6105	7.6648	0.4414	0.0971961
ykzR	BSU13799	1446317	1446568	1	-	9	6.9963	7.0001	7.1209	7.1884	0.15645	0.467356
S499	new_1446841_1447052	1446841	1447052	1	indep	7	7.097	7.1239	7.0207	7.2075	0.00365	0.993126
ykvR	BSU13800	1447251	1447541	1	-	10	7.4678	7.3516	7.8455	7.8506	0.43835	0.107525
S500	new_1447578_1447661_c	1447578	1447661	-1	3'	1	6.8603	7.0941	6.8637	6.944	-0.07335	0.799955
ykvS	BSU13810	1447662	1447847	-1	-	5	6.8189	6.9921	7.0318	6.9365	0.07865	0.766582
S501	new_1447893_1448237_c	1447893	1448237	-1	5'	13	6.5982	6.6495	6.5982	6.6674	0.00895	0.97667
ykzS	BSU13819	1448013	1448207	1	-	7	7.0886	7.2491	7.1925	7.3946	0.1247	0.65865
ykvT	BSU13820	1448506	1449132	1	-	26	6.9412	7.0286	7.2717	6.9972	0.14955	0.609933
ykvU	BSU13830	1449250	1450587	1	-	59	6.7692	6.9755	7.1715	6.9568	0.1918	0.506701
stoA	BSU13840	1450638	1451135	1	-	20	7.2176	7.4095	7.4678	7.4355	0.1381	0.581425
S502	new_1451263_1451370	1451263	1451370	1	5'	2	10.2167	10.195	10.7295	10.3763	0.34705	0.280829
zosA	BSU13850	1451371	1453284	1	-	84	11.2312	11.2058	11.3382	11.2405	0.07085	0.764262
ykvY	BSU13860	1453691	1454782	1	-	47	8.9887	8.7963	8.8861	8.9586	0.02985	0.924286
S503	new_1454795_1455013_c	1454795	1455013	-1	indep	7	6.796	6.7034	7.0823	6.883	0.23295	0.367423
S504	new_1454806_1455063	1454806	1455063	1	inter	9	8.2654	8.2253	8.6949	8.5292	0.3667	0.167423
ykvZ	BSU13870	1455064	1456029	1	-	41	8.7623	8.6589	9.0632	8.9913	0.31665	0.198887
glcT	BSU13880	1456092	1456958	1	-	37	9.3079	9.2101	9.4684	9.5104	0.2304	0.30537
S505	new_1457005_1457156	1457005	1457156	1	inter	4	7.2922	7.3893	7.4199	7.3444	0.0414	0.87851
ptsG	BSU13890	1457187	1459286	1	-	93	7.2671	7.358	7.3097	7.3016	-0.0069	0.983033
ptsH	BSU13900	1459384	1459650	1	-	10	11.6741	11.5416	11.6983	11.6393	0.06095	0.809874
ptsI	BSU13910	1459650	1461362	1	-	75	10.0037	9.9074	9.6926	9.5041	-0.3572	0.193973
splA	BSU13920	1461453	1461692	1	-	8	7.1139	7.3404	7.3021	7.0121	-0.07005	0.85184
S506	new_1461473_1462812_c	1461473	1462812	-1	3'MT	58	8.2253	8.3287	8.6183	8.9108	0.48755	0.147636
splB	BSU13930	1461770	1462798	1	-	43	6.9755	7.0053	7.0723	7.065	0.07825	0.729766
ykwB	BSU13940	1462813	1463493	-1	-	28	9.6458	9.6586	10.3056	10.352	0.6766	0.03896
mcpC	BSU13950	1463628	1465595	1	-	87	10.0303	10.7603	10.1565	10.4288	-0.10265	0.87827
ykwC	BSU13960	1465733	1466599	1	-	36	9.6792	9.576	10.3142	10.3159	0.68745	0.040415
ykwD	BSU13970	1466638	1467411	-1	-	32	8.2431	8.205	8.3123	8.1968	0.0305	0.914197
S507	new_1467701_1467804	1467701	1467804	1	5'	2	10.6051	10.7743	10.6674	10.7281	0.00805	0.981729
pbpH	BSU13980	1467805	1469862	1	-	91	10.7281	10.7944	10.7213	10.6914	-0.0549	0.819847
kinA	BSU13990	1470026	1471846	1	-	80	8.0816	8.1544	7.8638	8.0682	-0.152	0.551029
patA	BSU14000	1471857	1473038	-1	-	51	11.3145	11.472	11.4234	11.4681	0.0525	0.849609
ykzT	BSU14009	1473240	1473401	-1	-	5	7.7677	7.5911	7.0606	7.0858	-0.6062	0.0665289
cheV	BSU14010	1473605	1474516	1	-	39	10.3041	10.8133	10.3524	10.3428	-0.2111	0.605796
ykyB	BSU14020	1474560	1475024	-1	-	19	11.2681	11.3305	11.7246	11.7699	0.44795	0.096162
ykuC	BSU14030	1475150	1476442	-1	-	56	9.5474	9.3438	9.5824	9.4484	0.0698	0.809874
ykuD	BSU14040	1476518	1477012	-1	-	20	8.4028	8.2885	8.9285	8.906	0.5716	0.0650999
ykuE	BSU14050	1477069	1477929	-1	-	37	8.7075	8.5087	9.1183	9.0878	0.49495	0.103441
fadH	BSU14060	1478072	1478836	1	-	32	11.7197	11.5568	11.8939	11.6908	0.1541	0.575757
S509	new_1478837_1478985	1478837	1478985	1	inter	4	10.4485	10.334	10.7618	9.9457	-0.0375	0.961502
S510	new_1478987_1479136	1478987	1479136	1	5'	4	10.3978	10.4096	10.8416	10.0885	0.06135	0.928117
fadG	BSU14071	1479137	1480867	1	-	76	11.2066	10.8898	11.2949	11.0035	0.101	0.792235
ykzU	BSU14072	1480933	1481451	1	-	20	10.6443	10.3587	10.7199	10.5608	0.13885	0.658533
ykuH	BSU14080	1481547	1482095	1	-	23	8.6559	8.6324	8.4247	8.6693	-0.09715	0.733985
S511	new_1482096_1482247	1482096	1482247	1	intra	4	8.416	8.6477	8.2774	8.5721	-0.1071	0.758585
ykuI	BSU14090	1482248	1483471	1	-	53	8.2891	8.3391	7.9803	7.9832	-0.33235	0.162463
S512	new_1483539_1483640	1483539	1483640	1	indep	3	7.0121	7.5114	7.5482	6.9311	-0.0221	0.978285
S513	new_1483671_1483955	1483671	1483955	1	inter	10	7.1143	7.3048	6.9497	6.8733	-0.29805	0.248467
S514	new_1483957_1484044	1483957	1484044	1	5'	1	7.0971	7.5941	6.8835	6.8201	-0.4938	0.231136
ykuJ	BSU14100	1484117	1484356	1	-	8	9.0374	9.2585	8.5692	8.7155	-0.5056	0.120079
S515	new_1484357_1484465	1484357	1484465	1	intra	2	8.8613	9.1023	8.3707	8.5468	-0.52305	0.124731
ykuK	BSU14110	1484466	1484984	1	-	21	8.6828	8.9333	8.1608	8.3517	-0.5518	0.11734
ykzF	BSU14120	1485118	1485315	1	-	6	13.7371	13.8212	12.4744	12.6532	-1.21535	0.0129229
S516	new_1485356_1485452	1485356	1485452	1	inter	1	8.4746	8.514	8.8986	9.1579	0.53395	0.106883
ykuL	BSU14130	1485453	1485896	1	-	17	8.2732	8.7417	8.5176	8.9076	0.20515	0.667704
S517	new_1485897_1486004	1485897	1486004	1	inter	2	7.5845	7.6902	7.6367	7.6674	0.0147	0.960393
ccpC	BSU14140	1486045	1486926	1	-	37	10.1383	10.1383	9.7527	10.1654	-0.17925	0.613858
ykuN	BSU14150	1487038	1487514	1	-	19	6.9409	7.137	7.2088	6.8527	-0.0082	0.988562
ykuO	BSU14160	1487504	1488397	1	-	38	7.1693	7.2193	7.1598	7.131	-0.0489	0.843786
ykuP	BSU14170	1488413	1488868	1	-	18	7.5685	7.5268	7.2695	7.11	-0.3579	0.172517
dapH	BSU14180	1488973	1489683	1	-	30	8.714	8.865	8.4441	8.5992	-0.26785	0.30159
dapL	BSU14190	1489753	1490877	1	-	49	8.2554	8.2666	8.5982	8.3819	0.22905	0.371352
ykuS	BSU14200	1490939	1491184	1	-	9	8.5835	8.6647	8.634	8.5165	-0.04885	0.856294
S518	new_1491217_1492167	1491217	1492167	1	inter	41	7.0881	7.0439	6.9742	7.1071	-0.02535	0.93107
ykuT	BSU14210	1491221	1492024	-1	-	33	8.4063	8.0462	8.2923	8.0899	-0.03515	0.935545
S519	new_1492169_1492260	1492169	1492260	1	5'	2	7.3418	7.2022	7.2387	7.3093	0.002	0.996028
ykuU	BSU14220	1492261	1492803	1	-	23	8.2621	8.236	7.8794	7.9121	-0.3533	0.147636
ykuV	BSU14230	1492875	1493321	1	-	18	8.5712	8.6008	8.1914	8.3079	-0.33635	0.174988
rok	BSU14240	1493787	1494362	1	-	23	12.6711	12.5128	13.0166	13.0223	0.4275	0.124452
yknT	BSU14250	1494403	1495368	-1	-	41	7.3599	7.0259	7.1836	7.4391	0.11845	0.749341
S520	new_1494737_1495461	1494737	1495461	1	5'	30	7.2967	7.0793	7.2083	7.3917	0.112	0.709594
mobA	BSU14260	1495505	1496104	1	-	25	7.916	8.2143	7.8986	7.8992	-0.16625	0.567291
moeB	BSU14270	1496155	1497174	1	-	44	9.1701	9.2091	9.0148	9.2025	-0.08095	0.758585
moeA	BSU14280	1497192	1498484	1	-	56	10.1179	10.2322	10.2795	10.2578	0.0936	0.698184
mobB	BSU14290	1498445	1498966	1	-	21	10.6134	10.7964	10.7423	10.7158	0.02415	0.937278
moaE	BSU14300	1498966	1499439	1	-	19	10.8547	10.8907	10.9507	10.902	0.05365	0.822742
moaD	BSU14310	1499432	1499665	1	-	9	9.9335	10.1938	10.0909	10.2085	0.08605	0.774344
S521	new_1499752_1499838	1499752	1499838	1	5'	1	7.3611	7.2079	6.991	6.4781	-0.54995	0.211465
yknU	BSU14320	1499889	1501646	1	-	77	8.4571	8.6616	8.3505	8.5698	-0.0992	0.746247
yknV	BSU14330	1501658	1503472	1	-	80	8.4388	8.6051	8.4785	8.4443	-0.06055	0.819847
yknW	BSU14340	1503582	1504277	1	-	29	10.6964	10.8596	10.6501	10.7618	-0.07205	0.789099
yknX	BSU14350	1504282	1505415	1	-	49	7.8544	8.259	7.7463	8.0014	-0.18285	0.641009
yknY	BSU14360	1505416	1506108	1	-	28	8.9285	9.4139	8.9355	9.0788	-0.16405	0.698237
yknZ	BSU14370	1506105	1507298	1	-	52	9.0047	9.2214	8.8588	9.0086	-0.17935	0.513447
S522	new_1507447_1507538	1507447	1507538	1	5'	1	6.8106	7.6926	7.2096	7.2419	-0.02585	0.976189
fruR	BSU14380	1507578	1508333	1	-	31	9.7957	9.8789	10.1419	9.7598	0.11355	0.74833
fruK	BSU14390	1508330	1509241	1	-	39	9.9316	10.1179	10.3307	10.0717	0.17645	0.553733
fruA	BSU14400	1509256	1511163	1	-	84	10.0613	10.1911	10.4002	10.2795	0.21365	0.380432
sipT	BSU14410	1511308	1511889	1	-	23	11.2395	11.1031	11.0877	11.0557	-0.0996	0.68422
ykoA	BSU14420	1511923	1512192	-1	-	10	9.2889	9.0122	9.0003	9.3987	0.04895	0.918488
S523	new_1512193_1512258_c	1512193	1512258	-1	5'	1	8.9615	8.3751	8.5209	8.4135	-0.2011	0.667995
ykpA	BSU14430	1512373	1513995	1	-	71	13.2831	13.4729	13.1311	13.1112	-0.25685	0.302428
panE	BSU14440	1514052	1514963	1	-	39	11.485	11.6024	11.6543	11.6677	0.1173	0.612482
ampS	BSU14450	1514997	1516229	-1	-	53	8.4988	8.5927	8.269	8.7196	-0.05145	0.911039
ykpC	BSU14460	1516339	1516473	-1	-	4	8.4774	8.0701	7.6744	7.7438	-0.56465	0.150255
mreBH	BSU14470	1516574	1517581	-1	-	42	8.5807	8.2506	7.8228	7.7008	-0.65385	0.0946549
abh	BSU14480	1517865	1518143	1	-	10	10.7538	10.7063	11.2369	11.3434	0.5601	0.0670742
[truncated: 3,738 more rows]

## Sheet: 3=diff expressed genes
#TU	Name	Name2	Locustag	Start	End	Strand	Classif	ProbesNumber	WT_1	WT_2	DHFQ_1	DHFQ_2	log2FC	adj.P.Val	Description	Regulons	FuncId=FuncName1/FuncName2/FuncName3	PMID:24932523	PMID:23457461
1	abrB		BSU00370	44848	45138	-1	-	11	10.1035	9.4684	8.3276	8.2156	-1.51435	0.0388019	transcriptional regulator of transition state genes	AbrB (repression), Spo0A	SW3.4=Information processing/regulation of gene expression/transition state regulators
2	yabE		BSU00400	48629	49942	1	-	57	10.9476	10.964	11.8534	12.1206	1.0312	0.0297401	similar to cell wall binding protein		SW1.1=Cellular processes/cell envelope and cell division/cell wall/ other/ based on similarity
3	spoIIE		BSU00640	70538	73021	1	-	110	9.5158	9.6467	12.675	12.4744	2.99345	0.00160031	protein serine phosphatase, septum-associated PP2C, dephosphorylation of SpoIIAA, control of SigF activity required for normal formation of the asymmetric septum	Spo0A	SW6.2=Groups of genes/membrane proteins/NA, SW3.4=Information processing/regulation of gene expression/sigma factors and their control
3	yabS		BSU00650	73106	73843	1	-	32	9.3753	9.4341	11.7954	11.6404	2.3132	0.00165882	unknown, sporulation protein		SW4.2=Lifestyles/sporulation/sporulation proteins
3	yabT		BSU00660	73809	74825	1	-	44	7.7311	7.7341	8.6542	8.3968	0.7929	0.0448598	similar to Ser/Thr kinase	SigF	SW3.3=Information processing/protein synthesis, modification and degradation/protein modification, SW4.2=Lifestyles/sporulation/sporulation proteins
4	radA		BSU00870	106096	107472	1	-	60	12.201	12.313	12.9193	13.0099	0.7076	0.0418877	suppressor of recU and recB mutations, participates in the stabilization and or processing of holliday junction intermediates	CtsR (repression), SigB	SW4.3=Lifestyles/coping with stress/general stress proteins (controlled by SigB), SW3.1=Information processing/genetics/DNA repair/ recombination
5	rplP		BSU01230	139500	139934	1	-	17	11.6404	11.4953	10.6618	10.2826	-1.09565	0.0388019	ribosomal protein L16	stringent response (negative regulation)	SW6.1=Groups of genes/essential genes/NA, SW3.3=Information processing/protein synthesis, modification and degradation/translation
5	rpmC		BSU01240	139924	140124	1	-	6	11.3527	11.2901	10.3787	10.0865	-1.0888	0.0293121	ribosomal protein L29	stringent response (negative regulation)	SW6.1=Groups of genes/essential genes/NA, SW3.3=Information processing/protein synthesis, modification and degradation/translation
5	rpsQ		BSU01250	140147	140410	1	-	9	11.5156	11.3809	10.5237	10.1063	-1.13325	0.03896	ribosomal protein S17	stringent response (negative regulation)	SW6.1=Groups of genes/essential genes/NA, SW3.3=Information processing/protein synthesis, modification and degradation/translation
5	rplNA	rplN	BSU01260	140451	140819	1	-	14	11.5856	11.5166	10.5306	10.1938	-1.1889	0.0275865	ribosomal protein L14	stringent response (negative regulation)	SW6.1=Groups of genes/essential genes/NA, SW3.3=Information processing/protein synthesis, modification and degradation/translation
5	rplE		BSU01280	141195	141734	1	-	22	11.6332	11.4681	10.5812	10.1698	-1.17515	0.0373999	ribosomal protein L5	stringent response (negative regulation)	SW6.1=Groups of genes/essential genes/NA, SW3.3=Information processing/protein synthesis, modification and degradation/translation
5	rpsNA	rpsN	BSU01290	141757	141942	1	-	6	11.6885	11.5244	10.611	10.1539	-1.224	0.0388019	ribosomal protein S14	stringent response (negative regulation)	SW6.1=Groups of genes/essential genes/NA, SW3.3=Information processing/protein synthesis, modification and degradation/translation
5	rpsH		BSU01300	141974	142372	1	-	15	11.4919	11.2882	10.4096	10.0468	-1.16185	0.0359906	ribosomal protein S8	stringent response (negative regulation)	SW6.1=Groups of genes/essential genes/NA, SW3.3=Information processing/protein synthesis, modification and degradation/translation
5	rplF		BSU01310	142402	142941	1	-	22	11.4215	11.3118	10.4221	10.032	-1.1396	0.0359906	ribosomal protein L6	stringent response (negative regulation)	SW6.1=Groups of genes/essential genes/NA, SW3.3=Information processing/protein synthesis, modification and degradation/translation
5	rplR		BSU01320	142974	143336	1	-	14	11.4681	11.4146	10.5273	10.1383	-1.10855	0.0371083	ribosomal protein L18	stringent response (negative regulation)	SW6.1=Groups of genes/essential genes/NA, SW3.3=Information processing/protein synthesis, modification and degradation/translation
5	rpsE		BSU01330	143361	143861	1	-	20	11.4389	11.3063	10.5211	10.1565	-1.0338	0.040415	ribosomal protein S5	stringent response (negative regulation)	SW6.1=Groups of genes/essential genes/NA, SW3.3=Information processing/protein synthesis, modification and degradation/translation
6	ybeC		BSU02120	231348	232967	1	-	72	10.4518	10.187	8.8964	8.7479	-1.49725	0.0118039	similar to amino acid transporter		SW6.2=Groups of genes/membrane proteins/NA, SW1.2=Cellular processes/transporters/transporters/ other
7	gltP		BSU02340	253518	254762	-1	-	54	8.6548	8.7035	9.37	9.2665	0.6391	0.0480336	similar to H+/glutamate symporter		SW6.2=Groups of genes/membrane proteins/NA, SW1.2=Cellular processes/transporters/transporters/ other
8	S92		new_258887_259015	258887	259015	1	5'	3	10.1539	10.1231	11.303	11.8015	1.41375	0.0326779	5'UTR of ilvE
8	ilvE	ybgE	BSU02390	259016	260086	1	-	46	10.8487	11.1147	12.1048	12.3792	1.2603	0.0275865	branched-chain amino acid aminotransferase	CodY (repression)	SW2.3=Metabolism/amino acid/ nitrogen metabolism/biosynthesis/ acquisition of amino acids
9	ydaH		BSU04230	474731	475540	1	-	34	9.6766	9.6656	10.2894	10.5237	0.73545	0.0484322	unknown	SigM	SW4.3=Lifestyles/coping with stress/cell envelope stress proteins (controlled by SigM, V, W, X, Y), SW6.2=Groups of genes/membrane proteins/NA
10	endB		BSU04650	518657	518938	1	-	10	13.0525	12.9165	11.9377	12.141	-0.94515	0.0339506	antitoxin, inhibits EndoA		SW4.3=Lifestyles/coping with stress/toxins, antitoxins and immunity against toxins,
11	ydzW		BSU06073	657793	658062	-1	-	10	10.7917	10.691	11.4541	11.5362	0.7538	0.0371083	part of the ydzW pseudogene		SW6.10=Groups of genes/pseudogenes/NA
11	ydzW		BSU06074	658061	658189	-1	-	4	11.0557	10.974	11.7174	11.7323	0.71	0.0373999	part of the ydzW pseudogene		SW6.10=Groups of genes/pseudogenes/NA
11	ydzW		BSU06076	658189	658605	-1	-	16	11.5597	11.3651	12.1995	12.1594	0.71705	0.0466742	part of the ydzW pseudogene		SW6.10=Groups of genes/pseudogenes/NA
12	ydjM		BSU06250	679390	679761	1	-	14	8.511	8.237	7.5345	7.6142	-0.79965	0.0480336	member of the WalR regulon	PhoP (activation), WalR (activation)	SW1.1=Cellular processes/cell envelope and cell division/cell wall/ other
13	S229		new_697093_697156	697093	697156	1	5'	1	9.5928	10.0482	8.3468	8.6437	-1.32525	0.0388019	5'UTR of yebD
13	yebD		BSU06390	697157	697324	1	-	5	9.8261	9.8703	8.4176	8.5747	-1.35205	0.00882115	unknown		SW6.7=Groups of genes/proteins of unknown function/NA	2.04 (0.099)	18.9
14	yfmJ		BSU07450	817810	818829	-1	-	43	11.7968	11.7521	12.4196	12.4	0.63535	0.0428427	similar to predicted oxidoreductase, Zn-dependent and NAD(P)-binding	Spo0A	SW6.6=Groups of genes/poorly characterized/ putative enzymes/NA
15	acoA		BSU08060	879002	880003	1	-	43	12.8919	13.038	14.1986	14.4263	1.3475	0.0129229	acetoin dehydrogenase E1 component (TPP-dependent alpha subunit)	AcoR (activation), CcpA (repression), SigL	SW2.2=Metabolism/carbon metabolism/utilization of specific carbon sources
15	acoB		BSU08070	880007	881035	1	-	44	12.8238	13.0306	14.1778	14.3625	1.34295	0.0130683	acetoin dehydrogenase E1 component (TPP-dependent beta subunit)	AcoR (activation), CcpA (repression), SigL	SW2.2=Metabolism/carbon metabolism/utilization of specific carbon sources
15	acoC		BSU08080	881049	882245	1	-	52	12.3267	12.6827	13.7533	13.9579	1.3509	0.0259729	acetoin dehydrogenase E2 component (dihydrolipoamide acetyltransferase)	AcoR (activation), CcpA (repression), SigL	SW2.2=Metabolism/carbon metabolism/utilization of specific carbon sources
15	acoL		BSU08090	882266	883642	1	-	61	12.3676	12.5931	13.7634	14.0149	1.4088	0.0151241	acetoin dehydrogenase E3 component (dihydrolipoamide dehydrogenase)	AcoR (activation), CcpA (repression), SigL	SW2.2=Metabolism/carbon metabolism/utilization of specific carbon sources
16	ygaB		BSU08670	938243	938587	1	-	13	8.9244	8.8789	10.9662	10.749	1.95595	0.00324167	unknown		SW6.7=Groups of genes/proteins of unknown function/NA
17	NA		BSU_misc_RNA_11	955655	955762	1	-	3	12.4125	12.237	11.2916	11.4898	-0.93405	0.0352183	TPP riboswitch upstream of thiC
18	nsrR		BSU09380	1013411	1013851	-1	-	17	12.0456	12.0646	11.2137	11.4215	-0.7375	0.0448598	nitric oxide-responsive regulator		SW4.3=Lifestyles/coping with stress/resistance against other toxic compounds (nitric oxide, phenolic acids, flavonoids, oxalate), SW3.4=Information processing/regulation of gene expression/transcription factors and their control
19	lytE		BSU09420	1018998	1020002	1	-	43	11.1162	11.1814	9.8612	10.0351	-1.20065	0.0129229	cell wall hydrolase (major autolysin),endopeptidase-type autolysin	SigH, SigI, Spo0A, WalR (activation)	SW1.1=Cellular processes/cell envelope and cell division/cell wall degradation/ turnover,
20	citA		BSU09440	1021057	1022157	1	-	48	10.2609	10.1967	11.3716	11.2515	1.08275	0.0140082	minor citrate synthase	CitR (repression)	SW6.6=Groups of genes/poorly characterized/ putative enzymes/NA
20	yhdF		BSU09450	1022231	1023100	1	-	37	10.6597	10.4177	11.4833	11.3471	0.8765	0.0401577	similar to glucose 1-dehydrogenase	SigB	SW4.3=Lifestyles/coping with stress/general stress proteins (controlled by SigB), SW6.6=Groups of genes/poorly characterized/ putative enzymes/NA
21	yhdK		BSU09500	1028233	1028523	-1	-	10	10.9662	11.035	11.6885	11.8991	0.7932	0.0404646	anti-SigM protein	SigM	SW4.3=Lifestyles/coping with stress/cell envelope stress proteins (controlled by SigM, V, W, X, Y), SW3.4=Information processing/regulation of gene expression/sigma factors and their control
21	yhdL		BSU09510	1028511	1029587	-1	-	46	11.2868	11.2775	12.018	12.0586	0.75615	0.0339506	anti-SigM protein	SigM	SW4.3=Lifestyles/coping with stress/cell envelope stress proteins (controlled by SigM, V, W, X, Y), SW3.4=Information processing/regulation of gene expression/sigma factors and their control
22	gerPF		BSU10670	1148494	1148721	-1	-	8	8.9086	8.7899	9.8807	9.8685	1.02535	0.0154071	probable spore germination protein	SigK	SW4.2=Lifestyles/sporulation/germination	-inf (0.078)
22	gerPE		BSU10680	1148744	1149145	-1	-	16	8.7862	8.7526	9.8378	9.8311	1.06505	0.0122638	probable spore germination protein	SigK	SW4.2=Lifestyles/sporulation/germination
22	gerPD		BSU10690	1149145	1149321	-1	-	6	8.7284	8.6949	9.784	9.7975	1.0791	0.0121956	probable spore germination protein	SigK	SW4.2=Lifestyles/sporulation/germination
22	gerPC		BSU10700	1149318	1149935	-1	-	26	8.3795	8.4514	9.6086	9.6022	1.18995	0.0102667	probable spore germination protein	SigK	SW4.2=Lifestyles/sporulation/germination
22	gerPB		BSU10710	1149958	1150200	-1	-	9	7.7219	7.9418	8.7064	8.8979	0.9703	0.0352183	probable spore germination protein	SigK	SW4.2=Lifestyles/sporulation/germination
23	yitM		BSU11040	1182448	1183032	-1	-	24	9.1845	8.9763	8.3683	8.355	-0.71875	0.0480336	unknown		SW6.2=Groups of genes/membrane proteins/NA, SW6.7=Groups of genes/proteins of unknown function/NA
24	yitP		BSU11070	1183943	1184479	-1	-	22	8.6192	8.5153	7.7121	7.9241	-0.74915	0.0480336	unknown		SW6.2=Groups of genes/membrane proteins/NA, SW6.7=Groups of genes/proteins of unknown function/NA
25	NA		BSU_misc_RNA_13	1219164	1219378	-1	-	7	12.6223	12.4416	11.5629	11.6122	-0.9444	0.0275865	T-box upstream of trpS
26	yjbJ	cwlQ	BSU11570	1235163	1235708	-1	-	22	12.8268	13.1059	12.215	12.0873	-0.8152	0.0496145	cell wall hydrolase	SigD	SW1.1=Cellular processes/cell envelope and cell division/cell wall degradation/ turnover		13.9
27	yjcQ		BSU11950	1267129	1267413	1	-	10	12.7191	13.1013	12.0121	11.8756	-0.96635	0.0480336	unknown	SigD	SW6.7=Groups of genes/proteins of unknown function/NA
28	yjlC		BSU12280	1298612	1299034	1	-	17	10.325	10.4047	10.9925	10.9779	0.62035	0.0480336	unknown	Rex (repression), stringent response (negative regulation)	SW6.7=Groups of genes/proteins of unknown function/NA
28	ndh		BSU12290	1299074	1300252	1	-	51	10.5313	10.5832	11.1898	11.1464	0.61085	0.0480336	NADH dehydrogenase (Menaquinone 7 & no proton)	Rex (repression), stringent response (negative regulation)	SW2.1=Metabolism/electron transport and ATP synthesis/respiration, SW6.2=Groups of genes/membrane proteins/NA
29	S452		new_1303355_1303422	1303355	1303422	1	5'	1	7.5925	7.5155	8.2043	8.3717	0.734	0.0425905	5'UTR of yjmC
29	yjmC		BSU12320	1303423	1304436	1	-	43	7.6334	7.7106	8.3447	8.4115	0.7061	0.0388019	involved in the utilization of hexuronate	CcpA (repression), ExuR (repression), SigE	SW2.2=Metabolism/carbon metabolism/utilization of specific carbon sources, SW4.2=Lifestyles/sporulation/sporulation proteins
30	xkdA		BSU12500	1320570	1321166	-1	-	24	7.6067	7.488	8.3836	8.2837	0.7863	0.0359906	PBSX prophage	LexA (repression)	SW5.1=Prophages and mobile genetic elements/prophages/PBSX prophage
30	xre		BSU12510	1321329	1321670	-1	-	13	9.976	9.7995	8.838	9.0092	-0.96415	0.0326779	transcriptional repressor of PBSX genes		SW5.1=Prophages and mobile genetic elements/prophages/PBSX prophage, SW3.4=Information processing/regulation of gene expression/transcription factors and their control
31	ispA		BSU13190	1386024	1386983	-1	-	41	13.9075	13.9922	14.8553	15.2029	1.07925	0.0352183	major intracellular serine protease		SW2.3=Metabolism/amino acid/ nitrogen metabolism/utilization of nitrogen sources other than amino acids, SW3.3=Information processing/protein synthesis, modification and degradation/proteolysis
32	ykwB		BSU13940	1462813	1463493	-1	-	28	9.6458	9.6586	10.3056	10.352	0.6766	0.03896	unknown		SW4.2=Lifestyles/sporulation/sporulation proteins
33	ykwC		BSU13960	1465733	1466599	1	-	36	9.6792	9.576	10.3142	10.3159	0.68745	0.040415	putative beta-hydroxyacid dehydrogenase		SW6.6=Groups of genes/poorly characterized/ putative enzymes/NA
34	ykzF	abbA	BSU14120	1485118	1485315	1	-	6	13.7371	13.8212	12.4744	12.6532	-1.21535	0.0129229	inhibitor of AbrB activity	CcpA (repression), Spo0A	SW3.4=Information processing/regulation of gene expression/transcription factors and their control		4.7
35	nprE		BSU14700	1540036	1541601	-1	-	69	12.2729	12.005	11.134	11.2595	-0.9422	0.0373846	extracellular neutral protease B	AbrB (repression), ScoC (repression)	SW2.3=Metabolism/amino acid/ nitrogen metabolism/utilization of nitrogen sources other than amino acids
36	ctaD		BSU14900	1561569	1563437	1	-	82	12.9491	12.8882	12.2608	12.276	-0.65025	0.0425905	cytochrome-c oxidase (subunit I)	Abh (repression), AbrB (repression), ResD (activation)	SW2.1=Metabolism/electron transport and ATP synthesis/respiration, SW6.2=Groups of genes/membrane proteins/NA	1.31 (0.004)	23.5
36	ctaE		BSU14910	1563437	1564060	1	-	26	12.4829	12.4277	11.7323	11.6796	-0.74935	0.0352183	cytochrome-c oxidase (subunit III)	Abh (repression), AbrB (repression), ResD (activation)	SW2.1=Metabolism/electron transport and ATP synthesis/respiration, SW6.2=Groups of genes/membrane proteins/NA	1.31 (0.019)
36	ctaF		BSU14920	1564063	1564395	1	-	13	12.5481	12.3195	11.5764	11.5825	-0.85435	0.0373846	cytochrome-c oxidase (subunit IV)	Abh (repression), AbrB (repression), ResD (activation)	SW2.1=Metabolism/electron transport and ATP synthesis/respiration, SW6.2=Groups of genes/membrane proteins/NA
37	S561		new_1599179_1599282	1599179	1599282	1	5'	2	10.7315	10.7053	11.7483	11.9225	1.117	0.0146722	5'UTR of bpr
37	bpr		BSU15300	1599283	1603584	1	-	193	12.4943	12.7377	13.4982	13.6262	0.9462	0.0352183	bacillopeptidase F	DegU (activation)	SW2.3=Metabolism/amino acid/ nitrogen metabolism/utilization of nitrogen sources other than amino acids, SW3.3=Information processing/protein synthesis, modification and degradation/proteolysis
38	spoIIGA		BSU15310	1603779	1604708	1	-	40	8.3398	8.4562	10.5985	10.7447	2.2736	0.00187392	Pro-SigE protease	SinR (repression), Spo0A	SW4.2=Lifestyles/sporulation/sporulation/ other, SW6.2=Groups of genes/membrane proteins/NA
38	sigE		BSU15320	1604771	1605490	1	-	29	8.5087	8.5327	10.7393	10.7895	2.2437	0.00160031	RNA polymerase sporulation mother cell-specific (early) sigma factor SigE	SinR (repression), Spo0A	SW3.4=Information processing/regulation of gene expression/sigma factors and their control, SW3.2=Information processing/RNA synthesis and degradation/transcription
38	S564		new_1605491_1605580	1605491	1605580	1	inter	2	8.7699	8.6542	10.6824	10.7743	2.0163	0.00202651
38	sigG		BSU15330	1605630	1606412	1	-	32	8.2383	8.3108	10.1729	10.2837	1.95375	0.00202651	RNA polymerase sporulation forespore-specific (late) sigma factor SigG	AbrB (repression), SigF, SigG, SinR (repression), Spo0A (activation)	SW3.4=Information processing/regulation of gene expression/sigma factors and their control, SW4.2=Lifestyles/sporulation/sporulation proteins
39	NA		BSU_misc_RNA_25	1613078	1613304	1	-	8	13.4667	13.2996	12.2428	12.5481	-0.9877	0.03896	T-box upstream of ileS
40	flgB		BSU16180	1691278	1691667	1	-	15	9.5387	9.6367	8.7893	8.6634	-0.86135	0.0326779	flagellar basal-body rod protein	CodY (repression), SigD, Spo0A (repression)	SW4.1=Lifestyles/exponential and early post-exponential lifestyles/motility and chemotaxis
40	flgC		BSU16190	1691667	1692119	1	-	19	9.6227	9.8774	8.9948	8.9769	-0.7642	0.0480336	flagellar basal-body rod protein	CodY (repression), SigD, Spo0A (repression)	SW4.1=Lifestyles/exponential and early post-exponential lifestyles/motility and chemotaxis
41	fliH		BSU16230	1695254	1695880	1	-	27	10.0295	10.2411	9.2769	9.2585	-0.8676	0.0352183	flagellar assembly protein	CodY (repression), SigD, Spo0A (repression)	SW4.1=Lifestyles/exponential and early post-exponential lifestyles/motility and chemotaxis
-	ymaH		BSU17340	1867373	1867594	1	-	8	12.023	11.7756	6.9066	6.7747	-5.05865	0.000496542	RNA chaperone		SW3.2=Information processing/RNA synthesis and degradation/RNA chaperones		24.1
42	tatAC		BSU17710	1905370	1905558	-1	-	5	13.0898	13.0344	11.6938	12.1788	-1.1258	0.0448598	putative component of the twin-arginine translocation pathway		SW6.2=Groups of genes/membrane proteins/NA, SW3.3=Information processing/protein synthesis, modification and degradation/protein secretion
43	yneE	sirA	BSU17900	1922017	1922463	1	-	17	7.7689	7.8783	8.8495	9.0266	1.11445	0.01706	sporulation protein, inhibits DNA replication	Spo0A	SW3.1=Information processing/genetics/DNA replication
44	S718		new_2069984_2070118_c	2069984	2070118	-1	indep	4	10.4388	9.956	8.3982	8.8028	-1.5969	0.0352183	as-BsrE RNA (antitoxin of the Type 1 TA system BsrE/as-BsrE)
45	yocH		BSU19210	2092899	2093762	-1	-	37	10.9761	10.798	9.8139	9.4373	-1.26145	0.0326779	peptidoglycan hydrolase (amidase)	AbrB (repression), Spo0A, WalR (activation)	SW1.1=Cellular processes/cell envelope and cell division/cell wall degradation/ turnover	1.4 (0.0051)
46	yozO		BSU19290	2099446	2099790	-1	-	14	11.0321	11.008	10.0502	10.3529	-0.8185	0.0484322	unknown	SigW	SW4.3=Lifestyles/coping with stress/cell envelope stress proteins (controlled by SigM, V, W, X, Y)
47	S744		new_2100447_2100579	2100447	2100579	1	5'	3	14.4572	14.4263	15.3706	15.1228	0.80495	0.0425905	5'UTR of dhaS
48	yojB		BSU19510	2124529	2124765	-1	-	8	7.8377	7.6183	8.4399	8.4699	0.7269	0.0480336	unknown		SW4.2=Lifestyles/sporulation/sporulation proteins
49	yodL		BSU19640	2136538	2136852	-1	-	12	9.9959	9.8632	12.1934	12.201	2.26765	0.00165882	unknown		SW4.2=Lifestyles/sporulation/sporulation proteins
50	yppE		BSU22270	2338809	2339180	-1	-	14	9.1545	9.057	10.1698	10.1783	1.0683	0.0129229	unknown	Spo0A	SW6.7=Groups of genes/proteins of unknown function/NA
50	yppD		BSU22280	2339226	2339471	-1	-	10	7.7305	7.8367	9.8432	9.7312	2.0036	0.00202651	unknown	Spo0A	SW4.2=Lifestyles/sporulation/sporulation proteins
51	S859		new_2384371_2384456_c	2384371	2384456	-1	5'	1	8.9924	8.6236	7.4577	7.7525	-1.2029	0.0388019	5'UTR of hepS
52	ypbG		BSU22980	2404249	2405028	-1	-	34	9.8187	9.9942	10.8487	10.854	0.9449	0.0259729	unknown	SigM	SW4.3=Lifestyles/coping with stress/cell envelope stress proteins (controlled by SigM, V, W, X, Y),
53	ypzK	ribT	BSU23240	2427405	2427779	-1	-	15	14.1291	13.9412	13.1233	13.3096	-0.8187	0.0428213	reductase, biosynthesis/ acquisition of riboflavin/ FAD	FMN-box (termination)	SW2.6=Metabolism/additional metabolic pathways/biosynthesis of cofactors
54	S887		new_2435947_2436044	2435947	2436044	1	5'	3	9.3052	8.7655	10.5286	10.5457	1.5018	0.0326779	5'UTR of ypuA
54	ypuA		BSU23370	2436045	2436917	1	-	37	9.4914	9.4769	10.3115	10.1441	0.74365	0.040415	unknown	SigM	SW4.3=Lifestyles/coping with stress/cell envelope stress proteins (controlled by SigM, V, W, X, Y)
55	sigF		BSU23450	2443429	2444196	-1	-	32	10.8194	10.6964	12.8714	12.5973	1.97645	0.0050887	RNA polymerase forespore-specific (early) sigma factor SigF	AbrB (repression), SigF, SigG, SigH, SinR (repression), Spo0A (activation)	SW3.4=Information processing/regulation of gene expression/sigma factors and their control, SW4.2=Lifestyles/sporulation/sporulation proteins
55	spoIIAB		BSU23460	2444208	2444648	-1	-	17	11.0249	10.9165	13.2134	12.8714	2.0717	0.00548714	anti-SigF/ protein serine kinase, control of SigF activity septation; phosphorylation and inactivation of SpoIIAA	AbrB (repression), SigF, SigG, SigH, SinR (repression), Spo0A (activation)	SW3.4=Information processing/regulation of gene expression/sigma factors and their control, SW4.2=Lifestyles/sporulation/sporulation proteins
55	spoIIAA		BSU23470	2444645	2444998	-1	-	14	11.2447	11.0539	13.4413	13.0525	2.0976	0.00839081	anti-anti-SigF	AbrB (repression), SigF, SigG, SigH, SinR (repression), Spo0A (activation)	SW6.4=Groups of genes/phosphoproteins/NA, SW3.4=Information processing/regulation of gene expression/sigma factors and their control
56	S914		new_2518877_2519029_c	2518877	2519029	-1	5'	4	10.3648	10.3265	9.2814	9.6022	-0.90385	0.0425905	5'UTR of spo0A
57	yqxC		BSU24260	2522871	2523716	-1	-	35	11.7756	11.7986	11.1917	11.2034	-0.58955	0.0496145	similar to hemolysin-like		SW4.4=Lifestyles/lifestyles/ miscellaneous/NA
58	accB		BSU24350	2531718	2532197	-1	-	20	8.8956	8.9537	8.2338	8.2965	-0.6595	0.0425905	acetyl-CoA carboxylase (biotin carboxyl carrier subunit), biosynthesis of fatty acids		SW6.1=Groups of genes/essential genes/NA
59	pbpA		BSU25000	2581771	2583921	-1	-	95	10.9361	10.788	9.6185	9.4502	-1.3277	0.0118039	penicillin-binding protein PBP 2A		SW1.1=Cellular processes/cell envelope and cell division/cell wall synthesis
60	cccA		BSU25190	2599523	2599885	-1	-	14	12.7604	12.8078	11.4662	11.9454	-1.0783	0.0480336	cytochrome c550	AbrB (repression), CcpA (repression)	SW2.1=Metabolism/electron transport and ATP synthesis/respiration		14.2
60	S948		new_2599926_2600047_c	2599926	2600047	-1	5'	3	8.544	8.6379	7.6204	7.8404	-0.86055	0.0373999	5'UTR of cccA
61	yqxD		BSU25230	2603373	2603867	-1	-	20	11.4541	11.4369	10.8296	10.6411	-0.71015	0.0463436	unknown	SigH	SW6.7=Groups of genes/proteins of unknown function/NA
62	phrE		BSU25840	2660330	2660464	1	-	3	12.5684	12.2528	10.3893	10.5812	-1.92535	0.00829826	response regulator aspartate phosphatase (RapE) regulator, control of the phosphorelay, control of sporulation initiation	AbrB (repression), CcpA (repression), CodY (repression), ComA (activation), SigH	SW5.1=Prophages and mobile genetic elements/prophages/Skin element, SW4.2=Lifestyles/sporulation/phosphorelay
63	yqdB	txpA	BSU26050	2678240	2678419	1	-	5	7.92	7.8608	8.9123	8.6295	0.8805	0.040415	toxic peptide (Type I TA system TxpA/RatA)	ratA (antisense RNA)	SW4.3=Lifestyles/coping with stress/toxins, antitoxins and immunity against toxins, SW6.2=Groups of genes/membrane proteins/NA
64	S976	RatA	new_2678362_2678577_c	2678362	2678577	-1	indep	7	11.5711	11.4833	10.8353	10.6366	-0.79125	0.040415	antisens RNA RatA (Type I TA system TxpA/RatA)
65	yrkI		BSU26500	2710848	2711075	-1	-	8	11.5548	11.4662	12.6076	12.6223	1.10445	0.0122638	unknown		SW6.2=Groups of genes/membrane proteins/NA, SW6.7=Groups of genes/proteins of unknown function/NA
65	yrkH		BSU26510	2711109	2712242	-1	-	50	11.8433	11.7197	12.9438	12.7831	1.08195	0.0179514	unknown		SW6.7=Groups of genes/proteins of unknown function/NA
65	S991		new_2712243_2712576_c	2712243	2712576	-1	intra	12	11.6521	11.6415	12.7428	12.7656	1.1074	0.0115378
65	yrkF		BSU26530	2712577	2713134	-1	-	22	11.6587	11.4632	12.8127	12.5024	1.0966	0.0352183	unknown		SW6.7=Groups of genes/proteins of unknown function/NA
65	S992		new_2713135_2713319_c	2713135	2713319	-1	intra	6	11.0073	10.7586	12.1658	11.7954	1.09765	0.0425905
65	yrkE		BSU26540	2713320	2713802	-1	-	20	10.788	10.5756	11.6868	11.5416	0.9324	0.0352183	unknown		SW6.7=Groups of genes/proteins of unknown function/NA
65	S993		new_2713803_2713911_c	2713803	2713911	-1	inter	2	9.6287	9.4696	10.897	10.7944	1.29655	0.0113107
66	yrpB		BSU26800	2736915	2737958	1	-	43	9.2336	9.1399	8.5471	8.5927	-0.61685	0.0497816	similar to 2-nitropropane dioxygenase		SW6.6=Groups of genes/poorly characterized/ putative enzymes/NA
67	S1022		new_2773764_2773889	2773764	2773889	1	indep	3	7.6708	8.2304	10.0232	10.8786	2.5003	0.0343306	sRNA (between yrhP-yrhQ), sigD-dependent promoter
68	cypB	yrhJ	BSU27160	2773890	2777054	-1	-	139	11.1368	11.246	11.9918	11.8271	0.71805	0.0463436	similar to cytochrome P450 / NADPH-cytochrome P450 reductase	FatR (repression)	SW4.3=Lifestyles/coping with stress/cell envelope stress proteins (controlled by SigM, V, W, X, Y), SW6.2=Groups of genes/membrane proteins/NA
68	bscR	fatR	BSU27170	2777070	2777654	-1	-	24	10.0424	10.202	10.8812	10.7652	0.701	0.0480336	transcriptional repressor of the fatR-yrhJ operon	FatR (repression), SigM, SigW, SigX	SW4.3=Lifestyles/coping with stress/cell envelope stress proteins (controlled by SigM, V, W, X, Y), SW3.4=Information processing/regulation of gene expression/transcription factors and their control
69	pbpI		BSU27310	2789686	2791440	-1	-	77	9.9054	10.0819	10.7053	10.7343	0.72615	0.0425905	sporulation-specific penicillin-binding protein 4b	SigE, SigF	SW1.1=Cellular processes/cell envelope and cell division/cell wall synthesis, SW4.2=Lifestyles/sporulation/sporulation proteins
70	yrrL		BSU27370	2795887	2796969	-1	-	46	8.9123	8.8731	7.8892	8.0583	-0.91895	0.0275865	similar to folate metabolism	Spo0A	SW6.6=Groups of genes/poorly characterized/ putative enzymes/NA
71	spoIIB		BSU28060	2863294	2864292	-1	-	43	8.4675	8.3385	9.4907	9.9472	1.31595	0.0352183	spatial and temporal regulation of the dissolution of septal peptidoglycan during engulfment		SW4.2=Lifestyles/sporulation/sporulation/ other
72	leuD		BSU28250	2888940	2889539	-1	-	25	9.8563	9.7138	10.4539	10.5785	0.73115	0.0428213	3-isopropylmalate dehydratase (small subunit)	CcpA (activation), CodY (repression), FsrA (translation inhibition), T-box (antitermination), TnrA (repression)	SW2.3=Metabolism/amino acid/ nitrogen metabolism/biosynthesis/ acquisition of amino acids
73	accA		BSU29200	2987731	2988708	-1	-	41	11.8197	11.7867	12.6348	12.7604	0.8944	0.0259729	acetyl-CoA carboxylase (alpha subunit), biosynthesis of fatty acids	Spo0A	SW6.1=Groups of genes/essential genes/NA, SW2.4=Metabolism/lipid metabolism/biosynthesis of lipids
73	accD		BSU29210	2988693	2989565	-1	-	37	12.8465	12.5684	13.5797	13.8212	0.993	0.0404664	acetyl-CoA carboxylase (beta subunit), biosynthesis of fatty acids	Spo0A	SW6.1=Groups of genes/essential genes/NA, SW2.4=Metabolism/lipid metabolism/biosynthesis of lipids
73	S1106		new_2989566_2989649_c	2989566	2989649	-1	5'	1	12.2937	12.2486	12.8882	12.9935	0.6697	0.0428213	5'UTR of accD
74	tpx		BSU29490	3017696	3018199	-1	-	20	10.9552	10.9053	11.5126	11.6337	0.6429	0.0482656	probable thiol peroxidase	Spx (activation)	SW4.3=Lifestyles/coping with stress/resistance against oxidative and electrophile stress
75	yttP	refZ	BSU29630	3032417	3033040	-1	-	27	11.1464	11.0386	13.0618	13.0784	1.9776	0.00202651	regulator of FtsZ (TetR family), facilitates switch from medial to polar FtsZ ring placement during sporulation	CcpA (repression), PhoP (activation), Spo0A	SW1.1=Cellular processes/cell envelope and cell division/cell division, SW4.2=Lifestyles/sporulation/sporulation proteins
76	glgP		BSU30940	3163735	3166131	-1	-	107	7.4561	7.4356	8.1638	8.0816	0.67685	0.040415	glycogen phosphorylase, biosynthesis of glycogen	SigE	SW2.6=Metabolism/additional metabolic pathways/miscellaneous metabolic pathways, SW4.2=Lifestyles/sporulation/sporulation proteins
76	glgA		BSU30950	3166118	3167572	-1	-	64	7.5759	7.5875	9.2059	8.8076	1.42505	0.019559	glycogen synthase (ADPGlc)	SigE	SW2.6=Metabolism/additional metabolic pathways/miscellaneous metabolic pathways, SW4.2=Lifestyles/sporulation/sporulation proteins
76	glgD		BSU30960	3167569	3168600	-1	-	44	7.4986	7.6025	9.4944	9.1754	1.78435	0.00839081	glucose-1-phosphate adenylyltransferase	SigE	SW2.6=Metabolism/additional metabolic pathways/miscellaneous metabolic pathways, SW4.2=Lifestyles/sporulation/sporulation proteins
76	glgC		BSU30970	3168624	3169766	-1	-	49	7.4492	7.5531	9.3438	9.1412	1.74135	0.00520709	glucose-1-phosphate adenylyltransferase	SigE	SW2.6=Metabolism/additional metabolic pathways/miscellaneous metabolic pathways, SW4.2=Lifestyles/sporulation/sporulation proteins
76	glgB		BSU30980	3169763	3171646	-1	-	83	7.6125	7.7648	9.5231	9.2558	1.7008	0.00839081	1,4-alpha-glucan branching enzyme	SigE	SW2.6=Metabolism/additional metabolic pathways/miscellaneous metabolic pathways, SW4.2=Lifestyles/sporulation/sporulation proteins
77	yugE		BSU31430	3228431	3228691	-1	-	10	8.0648	8.1914	8.8635	8.8238	0.71555	0.0401577	unknown		SW6.7=Groups of genes/proteins of unknown function/NA
78	comA		BSU31680	3252804	3253448	-1	-	27	8.8402	8.8349	7.9969	8.1472	-0.7655	0.0373846	two-component system response regulator, controls gene expression in response to cell density (concentration of ComX)		SW4.1=Lifestyles/exponential and early post-exponential lifestyles/genetic competence, SW3.4=Information processing/regulation of gene expression/transcription factors and their control
79	S1217		new_3257607_3258036_c	3257607	3258036	-1	3'	17	7.9203	8.0243	7.215	7.2776	-0.726	0.0388019	3'UTR of yuxH
79	yuxH		BSU31740	3258037	3259266	-1	-	54	8.0462	8.2143	7.3117	7.2501	-0.84935	0.0345848	unknown	Spo0A	SW4.1=Lifestyles/exponential and early post-exponential lifestyles/motility and chemotaxis, SW2.5=Metabolism/nucleotide metabolism/metabolism of signalling nucleotides
80	ald		BSU31930	3278325	3279461	1	-	50	14.4401	14.3308	15.188	15.4148	0.91595	0.0352183	L-alanine dehydrogenase	AdeR (activation)	SW2.3=Metabolism/amino acid/ nitrogen metabolism/utilization of amino acids
80	yukJ		BSU31945	3279573	3280250	1	-	29	11.5825	11.4773	12.4873	12.5513	0.9894	0.0173585	unknown		SW6.7=Groups of genes/proteins of unknown function/NA
81	S1233		new_3297962_3298076	3297962	3298076	1	5'	2	7.9178	7.7361	8.9531	8.9615	1.13035	0.0146722	5'UTR of yuiD
82	yuiB		BSU32080	3299344	3299664	-1	-	12	13.3574	13.384	10.0059	10.9361	-2.8997	0.0166794	unknown	CodY (repression)	SW6.7=Groups of genes/proteins of unknown function/NA		5
82	yuiA		BSU32090	3299718	3299861	-1	-	5	11.9323	12.1368	10.3001	10.9214	-1.4238	0.0435401	unknown	CodY (repression)	SW6.7=Groups of genes/proteins of unknown function/NA
83	S1278		new_3410379_3410465	3410379	3410465	1	5'	1	6.883	6.796	7.8578	7.7852	0.982	0.0173585	5'UTR of oxdC
83	oxdC		BSU33240	3410466	3411623	1	-	50	7.4929	7.418	8.4804	8.3318	0.95065	0.0254538	oxalate decarboxylase	YvrI-YvrHa	SW4.3=Lifestyles/coping with stress/acid stress proteins (controlled by YvrI-YvrHa), SW6.4=Groups of genes/phosphoproteins/NA	1.66 (0.00061)
84	cwlO	yvcE	BSU34800	3574363	3575784	-1	-	62	10.5247	10.8069	8.5267	8.6387	-2.0831	0.00421	endopeptidase-type autolysin, primary autolytic pathway for cell elongation	WalR (activation)	SW1.1=Cellular processes/cell envelope and cell division/cell wall degradation/ turnover
85	ftsX		BSU35250	3623938	3624828	-1	-	38	10.2045	9.9207	8.5428	8.5757	-1.50335	0.0113107	ABC transporter (membrane protein) (FtsE-FtsX), required for proper activation of Spo0A and initiation of sporulation	Spo0A	SW6.2=Groups of genes/membrane proteins/NA, SW4.2=Lifestyles/sporulation/phosphorelay
85	ftsE		BSU35260	3624821	3625507	-1	-	29	10.4858	10.3504	8.8384	8.6681	-1.66485	0.00548714	ABC transporter (ATP-binding protein) (FtsE-FtsX), required for CwlO activity and for proper activation of Spo0A and initiation of sporulation; control of cell wall synthesis	Spo0A	SW6.2=Groups of genes/membrane proteins/NA, SW3.4=Information processing/regulation of gene expression/phosphorelay
85	S1347		new_3625508_3625640_c	3625508	3625640	-1	5'	3	8.6913	8.906	7.9689	7.9021	-0.86315	0.0359906	5'UTR of ftsE
86	yvyE		BSU35510	3646753	3647406	1	-	27	10.4674	10.3617	9.6121	9.6242	-0.7964	0.0335886	unknown	Spo0A	SW6.7=Groups of genes/proteins of unknown function/NA
87	ywqL		BSU36170	3724420	3725136	-1	-	30	11.6393	11.6489	10.7563	10.8188	-0.85655	0.0254538	similar to putative endonuclease		SW3.1=Information processing/genetics/DNA repair/ recombination
88	bcrC		BSU36530	3758547	3759128	1	-	23	10.302	10.2549	11.0073	11.1491	0.79975	0.0352183	undecaprenyl pyrophosphate phosphatase, bacitracin resistance	SigI, SigM, SigW, SigX	SW2.6=Metabolism/additional metabolic pathways/biosynthesis of cell wall components, SW4.3=Lifestyles/coping with stress/cell envelope stress proteins (controlled by SigM, V, W, X, Y)
89	atpB		BSU36870	3786878	3787612	-1	-	30	11.5589	11.6184	10.8786	11.0097	-0.6445	0.0496145	ATP synthase (subunit a)	stringent response (negative regulation)	SW2.1=Metabolism/electron transport and ATP synthesis/ATP synthesis, SW6.2=Groups of genes/membrane proteins/NA
90	racA	ywkC	BSU37030	3798789	3799343	1	-	22	10.8907	10.9134	13.6498	13.4382	2.64195	0.00160031	cell division protein: attaches the chromosome to the cell pole at the onset of sporulation	SigH, Spo0A	SW1.1=Cellular processes/cell envelope and cell division/cell division
91	S1455		new_3856732_3856994_c	3856732	3856994	-1	indep	9	13.6076	13.4339	12.3163	12.3701	-1.17755	0.0129229	T-box upstream of thrZ
92	ywgA		BSU37590	3858999	3859499	-1	-	20	9.2312	8.9694	7.9376	7.7883	-1.23735	0.0189846	unknown		SW6.7=Groups of genes/proteins of unknown function/NA
93	spsL		BSU37810	3882979	3883434	-1	-	18	7.9373	7.8283	7.0719	7.152	-0.77085	0.0359906	spore coat polysaccharide synthesis, biosynthesis of rhamnose (for the exosporium)	SigK	SW2.6=Metabolism/additional metabolic pathways/miscellaneous metabolic pathways, SW4.2=Lifestyles/sporulation/sporulation proteins
94	ywdA		BSU38030	3901868	3902116	-1	-	8	10.8662	10.6842	9.2165	9.409	-1.46245	0.0113107	unknown	CcpA (repression), SacT (antitermination)	SW6.7=Groups of genes/proteins of unknown function/NA
95	sacT		BSU38070	3906142	3906972	-1	-	36	10.1137	10.1803	11.8787	12.018	1.80135	0.00324167	transcriptional antiterminator for the sacP-sacA operon, regulation of sucrose utilisation		SW2.2=Metabolism/carbon metabolism/utilization of specific carbon sources, SW3.4=Information processing/regulation of gene expression/RNA binding regulators		21.2
95	ywcI		BSU38080	3907012	3907314	-1	-	11	10.2498	10.3763	12.8268	12.9888	2.59475	0.00160031	unknown		SW6.7=Groups of genes/proteins of unknown function/NA
95	S1467		new_3907315_3907453_c	3907315	3907453	-1	5'	4	10.318	10.4356	13.0264	13.1575	2.71515	0.00160031	5'UTR of ywcI-sacT operon
96	qoxB		BSU38160	3915319	3917268	-1	-	86	12.2234	12.2332	11.6102	11.5018	-0.6723	0.0425905	cytochrome aa3 quinol oxidase (subunit I)	stringent response (negative regulation)	SW2.1=Metabolism/electron transport and ATP synthesis/respiration, SW6.2=Groups of genes/membrane proteins/NA	0.95 (0.027)
97	S1495		new_3996377_3996599	3996377	3996599	1	indep	8	9.3473	9.592	8.7018	8.5842	-0.82665	0.0428213	sRNA (between pepT - yxjJ)
